# Supplementary material for: HuR Plays a Role in Double-Strand Break Repair in Pancreatic Cancer Cells and Regulates Functional BRCA1-Associated-Ring-Domain-1(BARD1) Isoforms
Source: Cancers (Basel). 2022 Apr 6;14(7):1848. doi: 10.3390/cancers14071848 (PMC8997573; doi:10.3390/cancers14071848)
Supplement: Supplementary file 1 [file cancers-14-01848-s001.zip]

Archive with 3 entries (3 files):
- cancers-1604757-supplementary Figure S7.pdf
- cancers-1604757-supplementary Figures S1-S6.pdf
- Supplementary Tables.xlsx
