# Supplementary material for: HuR Plays a Role in Double-Strand Break Repair in Pancreatic Cancer Cells and Regulates Functional BRCA1-Associated-Ring-Domain-1(BARD1) Isoforms
Source: Cancers (Basel). 2022 Apr 6;14(7):1848. doi: 10.3390/cancers14071848 (PMC8997573; doi:10.3390/cancers14071848)
Supplement: Supplementary file 1 [file cancers-14-01848-s001.zip › Supplementary Tables.xlsx]

## Sheet: Sup Table 1
Supplemenatry Table S1. GSEA details from reactome HR repair siHuRVSsiSCR
NAME	SYMBOL	TITLE	RANK IN GENE LIST	RANK METRIC SCORE	RUNNING ES	CORE ENRICHMENT
row_0	EME2	na	2526	0.659331	-0.0749211	No
row_1	RAD9A	na	2591	0.652845	-0.0586427	No
row_2	PPP4C	na	3434	0.584267	-0.0732017	No
row_3	RNF168	na	3803	0.544415	-0.0713054	No
row_4	XRCC3	na	4575	0.469343	-0.0865128	No
row_5	PIAS4	na	5122	0.437288	-0.0942845	No
row_6	PALB2	na	6371	0.373739	-0.129929	No
row_7	POLD1	na	6982	0.354358	-0.142446	No
row_8	SUMO1	na	7913	0.345104	-0.167105	No
row_9	XRCC1	na	8467	0.308922	-0.178804	No
row_10	TOP3A	na	8556	0.303485	-0.173399	No
row_11	TP53BP1	na	8808	0.289794	-0.174435	No
row_12	POLE4	na	8908	0.284047	-0.169994	No
row_13	SIRT6	na	9087	0.272397	-0.168818	No
row_14	ATRIP	na	9187	0.26642	-0.16488	No
row_15	RAD9B	na	9277	0.261535	-0.16071	No
row_16	ATM	na	9371	0.254305	-0.156896	No
row_17	RFC2	na	10036	0.214693	-0.175408	No
row_18	BABAM1	na	10134	0.209071	-0.173035	No
row_19	RNF8	na	10563	0.183812	-0.183669	No
row_20	SLX4	na	10793	0.172808	-0.187231	No
row_21	POLE3	na	11080	0.157844	-0.193337	No
row_22	SLX1B	na	11116	0.156008	-0.190179	No
row_23	RAD52	na	11210	0.150138	-0.189341	No
row_24	BRCA1	na	11490	0.137145	-0.195778	No
row_25	KAT5	na	11819	0.12076	-0.204502	No
row_26	RAD1	na	12047	0.106999	-0.209871	No
row_27	POLE	na	12215	0.0975563	-0.213282	No
row_28	RPS27A	na	12892	0.0605676	-0.236643	No
row_29	XRCC2	na	13369	0.0319704	-0.253398	No
row_30	PARP1	na	13476	0.0264893	-0.256575	No
row_31	CHEK1	na	13477	0.026468	-0.255819	No
row_32	POLQ	na	13650	0.0174049	-0.261706	No
row_33	RPA3	na	14003	0.000628169	-0.274754	No
row_34	RAD51B	na	14427	-0.014574	-0.290038	No
row_35	POLD3	na	14766	-0.0251	-0.301867	No
row_36	TIMELESS	na	14885	-0.0307043	-0.30537	No
row_37	POLE2	na	15092	-0.0351082	-0.312013	No
row_38	POLD2	na	15219	-0.0426492	-0.315471	No
row_39	BRIP1	na	15746	-0.0713591	-0.332956	No
row_40	DNA2	na	15879	-0.0792353	-0.335592	No
row_41	UBA52	na	15903	-0.0812103	-0.334125	No
row_42	SUMO2	na	15976	-0.0855186	-0.334354	No
row_43	WRN	na	16372	-0.110297	-0.345864	No
row_44	RAD51C	na	16698	-0.127677	-0.354279	No
row_45	RAD50	na	16977	-0.144564	-0.360468	No
row_46	UIMC1	na	17093	-0.151303	-0.360413	No
row_47	POLD4	na	17287	-0.162508	-0.362933	No
row_48	RBBP8	na	17823	-0.1913	-0.377325	No
row_49	POLH	na	18062	-0.20331	-0.38035	No
row_50	NBN	na	18203	-0.213054	-0.379459	No
row_51	PCNA	na	18539	-0.234944	-0.385181	Yes
row_52	RMI1	na	18585	-0.237278	-0.380071	Yes
row_53	EME1	na	18601	-0.238502	-0.373813	Yes
row_54	RAD17	na	18611	-0.239409	-0.367306	Yes
row_55	CLSPN	na	18843	-0.25441	-0.368611	Yes
row_56	TIPIN	na	18865	-0.255791	-0.362082	Yes
row_57	UBC	na	18895	-0.257806	-0.355792	Yes
row_58	PPP4R2	na	18939	-0.260545	-0.349944	Yes
row_59	RFC1	na	18950	-0.261781	-0.342835	Yes
row_60	RFC5	na	18973	-0.263278	-0.336129	Yes
row_61	ERCC1	na	19007	-0.265336	-0.329772	Yes
row_62	FEN1	na	19370	-0.291849	-0.33487	Yes
row_63	UBE2I	na	19412	-0.29442	-0.327979	Yes
row_64	HERC2	na	19534	-0.303552	-0.323797	Yes
row_65	ERCC4	na	19654	-0.312159	-0.319294	Yes
row_66	UBE2V2	na	19841	-0.326666	-0.316864	Yes
row_67	HUS1	na	20373	-0.350949	-0.326546	Yes
row_68	LIG3	na	20785	-0.361816	-0.331464	Yes
row_69	BRCA2	na	21487	-0.36801	-0.346968	Yes
row_70	ATR	na	21523	-0.371048	-0.337665	Yes
row_71	EXO1	na	21585	-0.376469	-0.329172	Yes
row_72	RNF4	na	21729	-0.389385	-0.323354	Yes
row_73	ABL1	na	21797	-0.396032	-0.314525	Yes
row_74	RPA2	na	21828	-0.39883	-0.304243	Yes
row_75	RPA1	na	21921	-0.40736	-0.296018	Yes
row_76	RMI2	na	22485	-0.430798	-0.304606	Yes
row_77	TOPBP1	na	22624	-0.439972	-0.297157	Yes
row_78	MUS81	na	22835	-0.45626	-0.291915	Yes
row_79	UBB	na	22859	-0.456893	-0.279714	Yes
row_80	GEN1	na	23095	-0.481812	-0.27467	Yes
row_81	RAD51D	na	23292	-0.503869	-0.267547	Yes
row_82	POLK	na	23294	-0.504056	-0.253182	Yes
row_83	BARD1	na	23393	-0.518097	-0.242016	Yes
row_84	RFC4	na	23409	-0.52055	-0.227699	Yes
row_85	BRCC3	na	23454	-0.526192	-0.214297	Yes
row_86	CDK2	na	24016	-0.597824	-0.218038	Yes
row_87	MDC1	na	24117	-0.612665	-0.204244	Yes
row_88	UBE2N	na	24536	-0.652166	-0.201125	Yes
row_89	BLM	na	24676	-0.664053	-0.18731	Yes
row_90	RHNO1	na	24856	-0.695065	-0.174094	Yes
row_91	PARP2	na	24907	-0.702313	-0.155882	Yes
row_92	RAD51	na	25715	-0.888434	-0.160451	Yes
row_93	RTEL1	na	25960	-0.980862	-0.141482	Yes
row_94	RFC3	na	26018	-0.999329	-0.115043	Yes
row_95	CCNA2	na	26830	-1.76088	-0.0948316	Yes
row_96	RAD51AP1	na	27034	-3.58648	0.00011136	Yes

## Sheet: Sup Table 2a
Supplementary Table S2a. Top Differentially expressed genes in DMSO_HuR VS DMSO_IgG RNP-IP
	logFC	AveExpr	t	P.Value	adj.P.Val	B
TMED4	4.78223	10.9565	3.84476	0.00257439	0.167964	-1.45593
PDGFA	4.71705	6.77091	2.60564	0.0239004	0.481715	-3.59251
DPYSL2	4.57931	11.1597	2.5556	0.026158	0.50003	-3.67721
FOXN3	4.45538	8.59232	2.17348	0.0517214	0.610477	-4.30813
MOB3A	4.36538	9.11182	2.23871	0.0460967	0.587838	-4.20284
TGIF2	4.29937	10.34	2.40814	0.0340929	0.549462	-3.9244
SERTAD3	4.26196	9.16257	2.12926	0.0558982	0.625996	-4.37881
UBE2N	4.21794	13.1524	2.13287	0.0555456	0.625418	-4.37306
DCAKD	4.20129	12.4955	2.41527	0.0336602	0.547265	-3.91253
OSR1	4.17631	6.51439	2.40916	0.0340304	0.549462	-3.9227
PRND	4.11157	10.4267	2.72408	0.0192928	0.457401	-3.39066
MIDN	4.1092	7.29686	2.11304	0.0575092	0.627701	-4.4046
MB21D2	4.09913	9.4578	2.38559	0.0354959	0.554165	-3.96183
NBR2	4.0623	11.6459	2.3854	0.0355085	0.554165	-3.96215
C2orf68	4.06034	8.82255	2.50464	0.0286722	0.520167	-3.76309
MSI1	4.03371	10.1535	1.70253	0.11585	0.748382	-5.02512
CCNI	4.01684	14.1492	2.38911	0.0352733	0.554165	-3.95599
AFMID	4.0149	9.21027	1.97896	0.0725938	0.659474	-4.6144
NUDT19	4.01463	11.7506	2.63329	0.0227364	0.476891	-3.54556
SRSF6	3.99562	11.6937	2.36205	0.0370206	0.556984	-4.00079
EIF4E	3.99459	10.1562	2.23968	0.0460181	0.587801	-4.20128
MIR3143	3.97958	5.54662	3.87875	0.00242514	0.159463	-1.39803
DHRS3	3.96027	9.86549	1.74843	0.107348	0.735759	-4.95924
SKA1	3.92551	11.2382	2.02237	0.0673467	0.646321	-4.54715
C6orf62	3.90613	12.4528	2.19106	0.0501444	0.604975	-4.27987
CHRAC1	3.90537	12.8674	2.36617	0.0367494	0.556984	-3.99398
CD9	3.8727	9.34884	2.84224	0.0155741	0.42352	-3.18777
CDKL1	3.85346	8.82343	2.41325	0.0337825	0.547843	-3.9159
STK35	3.83523	9.30457	1.92808	0.079227	0.674675	-4.69236
KHSRP	3.83356	9.90111	2.4155	0.0336464	0.547265	-3.91216
ETV6	3.78475	8.76535	2.56839	0.025562	0.494581	-3.6556
SOX9	3.76755	6.36981	2.45444	0.0313781	0.534063	-3.84722
TRIM8	3.75753	11.1667	1.73004	0.110685	0.742816	-4.98576
PNPO	3.74262	6.61857	1.73168	0.110383	0.74175	-4.9834
TMEM41B	3.69907	7.38043	3.17338	0.00854611	0.314785	-2.6145
ULBP3	3.69641	9.21648	3.06163	0.0104624	0.343118	-2.80841
ZNF280B	3.69066	8.70335	2.15166	0.0537441	0.617947	-4.34308
TSPYL1	3.68499	11.3086	1.64907	0.126506	0.755804	-5.10057
TGIF1	3.66691	12.9816	2.77285	0.0176614	0.443648	-3.30707
CTTN	3.65539	8.31339	2.20691	0.0487617	0.597211	-4.25432
NXT2	3.64988	8.42997	2.32427	0.0396008	0.568624	-4.06308
R3HDM2	3.6489	8.4421	2.08789	0.0600926	0.633821	-4.4444
UBE2E2	3.64688	9.18209	1.73793	0.109242	0.741446	-4.9744
RELL1	3.63969	10.6453	3.15233	0.00887784	0.31933	-2.65105
C5orf51	3.63127	11.7859	1.89214	0.084244	0.687119	-4.74682
GTF2A1	3.59557	10.6493	2.83306	0.0158353	0.425401	-3.20356
TMEM64	3.56358	9.01951	2.4245	0.0331085	0.546645	-3.89718
EHD2	3.55466	12.1113	2.23527	0.0463783	0.588977	-4.20843
IGF1R	3.54626	12.1046	2.5763	0.0252	0.492007	-3.64222
MEAF6	3.5451	11.5114	1.89459	0.0838935	0.686524	-4.74313
S1PR2	3.52418	9.2035	2.32952	0.0392319	0.568322	-4.05443
ARPP19	3.50917	8.43266	2.34281	0.038314	0.564606	-4.03256
BIRC5	3.5063	8.76258	1.5567	0.146968	0.765612	-5.22748
TXLNA	3.49618	9.93099	2.46706	0.0306752	0.532325	-3.82611
MMGT1	3.49563	13.0998	3.35453	0.00616337	0.266819	-2.30012
MTPAP	3.48735	9.53933	1.87714	0.0864237	0.68957	-4.7694
CBR4	3.48187	8.44321	1.61623	0.133475	0.75849	-5.14621
FOXD2-AS1	3.4734	10.2668	2.52577	0.027602	0.513543	-3.72752
RNF2	3.46585	9.60201	2.13668	0.0551762	0.623343	-4.367
SUMF2	3.45161	12.8534	2.73173	0.0190275	0.454956	-3.37757
RCC2	3.44119	12.3976	2.21747	0.0478611	0.593259	-4.23726
CPNE8	3.43284	13.8171	2.78443	0.0172949	0.439766	-3.2872
PRR14L	3.4122	9.34977	2.47528	0.0302259	0.528341	-3.81235
TAPBP	3.40299	13.7981	3.39709	0.00570923	0.259238	-2.22634
TBL1XR1	3.40137	9.327	2.27839	0.0429666	0.5763	-4.13826
TFAP4	3.39713	7.00303	2.21268	0.0482678	0.595807	-4.245
TNPO2	3.39263	13.169	2.71058	0.0197701	0.462046	-3.41376
CNEP1R1	3.38874	11.3465	2.34088	0.0384457	0.564779	-4.03573
AMMECR1L	3.36925	11.4315	4.03879	0.0018338	0.140311	-1.12694
TMEM189	3.36921	8.66281	3.45379	0.00515682	0.242472	-2.12815
GLTP	3.36408	8.60392	1.44797	0.174677	0.785347	-5.37079
PMP22	3.3628	10.0674	3.8138	0.00271857	0.171392	-1.50875
MFSD14B	3.35999	14.5071	3.6821	0.00343143	0.198132	-1.73432
NFYC	3.35727	10.5327	2.17719	0.051385	0.609465	-4.30218
TMEM97	3.35066	15.2658	3.75984	0.00299015	0.182367	-1.60101
GDPGP1	3.32856	6.37484	1.63853	0.128706	0.756659	-5.11528
C3orf58	3.32316	10.9924	3.68918	0.00338863	0.197836	-1.72217
CCNY	3.3224	9.34174	2.22767	0.0470061	0.592023	-4.22075
ZBED5-AS1	3.31432	7.94859	2.08551	0.0603435	0.633826	-4.44816
CDCA4	3.31343	9.31119	1.44882	0.174443	0.784713	-5.36969
ARCN1	3.31125	12.7881	2.06235	0.0628286	0.638649	-4.48462
CHP1	3.30574	12.6824	2.40445	0.034319	0.55028	-3.93054
GINS1	3.29468	13.4227	2.02139	0.067461	0.646732	-4.54867
SNRPF	3.28565	8.97135	1.38464	0.192776	0.799155	-5.45102
SPATA2	3.27744	7.8734	1.87914	0.08613	0.688974	-4.7664
TGFB3	3.27545	7.33121	2.27985	0.0428552	0.575723	-4.13587
TMEM168	3.26285	8.15954	3.82008	0.00268867	0.170184	-1.49803
TMEM248	3.24913	14.445	3.9126	0.0022854	0.153268	-1.34048
ZNF121	3.24696	13.274	1.77525	0.102642	0.725554	-4.92028
FTO	3.24629	12.7674	1.98476	0.071872	0.659474	-4.60546
EFNA5	3.24447	13.2414	2.83219	0.0158603	0.425401	-3.20506
MFSD13A	3.2271	8.17723	2.36298	0.0369596	0.556984	-3.99926
NCOA5	3.22649	9.2122	2.07034	0.0619602	0.636394	-4.47206
STK24	3.22039	7.0876	1.71609	0.113279	0.745679	-5.00577
IKZF5	3.21314	9.19671	2.28626	0.0423701	0.575723	-4.12539
HCFC1	3.19969	11.3346	2.3905	0.035186	0.554165	-3.95369
CNN2	3.19934	8.7725	1.87895	0.0861576	0.688974	-4.76668
APOOL	3.19846	10.5617	1.76156	0.10502	0.73069	-4.9402
CRKL	3.19357	12.8454	2.14561	0.0543179	0.620061	-4.35274
ARRDC3	3.17615	9.52048	1.5951	0.138133	0.761759	-5.17526
GPBP1L1	3.16371	10.9143	1.94214	0.07734	0.670718	-4.67091
LPCAT4	3.1619	9.01809	2.27918	0.0429063	0.57595	-4.13696
POMK	3.14477	13.0713	2.63739	0.0225683	0.475459	-3.53857
CDC42SE1	3.1398	10.4082	2.35074	0.0377759	0.561237	-4.01948
MAP3K14-AS1	3.13733	6.96349	1.57314	0.143128	0.763171	-5.20523
UBE2W	3.13382	8.62529	2.82786	0.0159853	0.426861	-3.21252
C1orf174	3.12933	7.7337	1.52735	0.154046	0.770369	-5.26683
BAG4	3.11766	9.99779	2.0875	0.0601334	0.633821	-4.44501
NUTF2	3.10348	12.2895	1.74425	0.108098	0.737786	-4.96528
EIF1AD	3.10073	9.41101	2.35347	0.0375922	0.560625	-4.01497
LSM12	3.09506	15.3013	2.62285	0.0231691	0.480302	-3.56329
FKBP9P1	3.08707	12.4392	3.23719	0.00761528	0.298304	-2.50373
ADAMTS4	3.08254	8.40487	2.03637	0.0657304	0.645395	-4.52531
MARVELD2	3.07803	11.6301	2.96061	0.0125651	0.380411	-2.9834
C18orf25	3.07787	7.32488	1.74342	0.108248	0.738006	-4.96648
LCLAT1	3.06984	14.6237	3.62172	0.00382015	0.211528	-1.83818
FLCN	3.06537	8.77065	2.49152	0.0293563	0.523469	-3.78511
NABP1	3.06339	9.21252	2.17386	0.0516865	0.610477	-4.30752
PTBP3	3.06095	12.1571	2.26981	0.0436256	0.580415	-4.15225
MIR4324	3.04964	6.55148	1.91261	0.0813515	0.681722	-4.71586
CHIC2	3.0415	6.81065	1.68903	0.118463	0.748479	-5.04431
AK4	3.03629	9.49016	2.06002	0.0630835	0.639669	-4.48827
BRD9	3.03278	9.74683	1.78521	0.100943	0.72308	-4.90573
SRGAP2	3.02443	9.27604	2.81472	0.0163707	0.427236	-3.23512
KIF18B	3.01839	11.4512	1.75729	0.105773	0.732861	-4.94641
ARSB	3.00827	9.5113	3.87919	0.00242327	0.159463	-1.39728
CIPC	2.99614	8.52921	2.21065	0.0484413	0.597211	-4.24829
YAP1	2.99363	7.18056	2.41554	0.0336442	0.547265	-3.91209
AEBP2	2.98862	14.2549	3.0165	0.0113541	0.359254	-2.88663
SCAI	2.98402	9.08892	2.12722	0.0560981	0.626193	-4.38205
TRA2A	2.97525	15.0489	2.0091	0.0689115	0.651312	-4.56777
C4orf46	2.97487	14.4741	2.29658	0.0416004	0.572779	-4.10851
SH3KBP1	2.96982	9.6389	1.32056	0.212654	0.809195	-5.52962
NFIC	2.96979	10.8227	1.95548	0.075588	0.665191	-4.6505
RAP1GAP2	2.96761	9.99867	1.53031	0.153319	0.769245	-5.26288
IFIT5	2.96484	7.74819	1.93046	0.0789048	0.674097	-4.68874
MBOAT1	2.964	8.82506	2.33111	0.0391209	0.567691	-4.05182
PRR3	2.95779	8.86785	1.76274	0.104814	0.730586	-4.93849
DUSP7	2.95606	5.7454	1.75391	0.106371	0.733216	-4.95131
SRGAP2B	2.95115	10.4608	2.86012	0.0150771	0.421393	-3.15695
IGF2BP3	2.94578	13.3743	3.17934	0.00845457	0.313035	-2.60417
MOB1B	2.94481	9.36226	1.79911	0.0986158	0.719098	-4.88536
SPRY1	2.94187	9.76975	1.83465	0.0928805	0.708088	-4.83287
MOB1A	2.94177	13.6807	2.14569	0.0543101	0.620061	-4.35261
GPR160	2.94124	8.77224	2.28055	0.0428019	0.575723	-4.13472
C5orf15	2.93812	13.5184	3.1864	0.00834735	0.310865	-2.59191
ARL15	2.93802	6.61507	1.50727	0.159055	0.772277	-5.29347
LPAR3	2.93743	8.92908	3.31897	0.00657094	0.275428	-2.36181
KMT5A	2.92617	9.61528	1.78345	0.101242	0.724271	-4.90831
FBXO46	2.92547	7.26624	2.09147	0.0597182	0.633821	-4.43874
FXN	2.91804	7.8942	1.9923	0.0709423	0.657583	-4.59381
MAX	2.91782	12.8923	2.1472	0.0541669	0.619844	-4.35021
DCAF16	2.91449	12.1311	2.62072	0.0232585	0.481352	-3.56691
MARK2	2.91431	6.68254	1.75645	0.10592	0.732861	-4.94762
NEIL2	2.90862	5.57958	2.18028	0.0511055	0.609249	-4.29721
ZBTB18	2.90628	7.72003	1.72024	0.1125	0.744226	-4.99982
ARPC4	2.90536	11.226	1.28323	0.224992	0.818641	-5.57417
CBX6	2.89216	11.6111	1.72127	0.112308	0.743762	-4.99834
MT1X	2.87355	12.0783	1.80707	0.0973042	0.716501	-4.87365
SF1	2.86254	7.82997	1.78582	0.100841	0.72308	-4.90485
CKMT2-AS1	2.85861	9.23919	1.54985	0.148594	0.765612	-5.23671
CEBPZOS	2.85355	13.0506	2.61522	0.0234905	0.481526	-3.57625
CASP2	2.85167	14.3158	1.97244	0.0734142	0.659926	-4.62445
SPG7	2.85	8.05328	2.00421	0.0694973	0.653182	-4.57537
GOLPH3L	2.84292	10.0172	1.49919	0.16111	0.773979	-5.30412
WTAP	2.83059	10.022	1.8161	0.0958342	0.713795	-4.86033
RSU1	2.82338	16.2576	3.30422	0.00674785	0.279083	-2.38739
SHOX2	2.8219	11.4901	1.89848	0.0833389	0.684605	-4.73726
PITHD1	2.82004	13.7913	1.60027	0.13698	0.75888	-5.16817
PBX2	2.81765	9.3883	1.46183	0.170912	0.780296	-5.3529
SATB2	2.81752	7.83944	2.21291	0.0482482	0.595807	-4.24463
TP53	2.81114	13.7979	1.70542	0.115298	0.748382	-5.02101
FKBP14	2.80781	10.4199	3.07208	0.0102661	0.339509	-2.79029
YPEL5	2.80512	9.71714	1.30147	0.218891	0.814489	-5.55252
SEH1L	2.80314	12.6263	1.94235	0.0773116	0.670718	-4.67059
ARHGEF11	2.79994	8.52142	1.87922	0.086118	0.688974	-4.76627
STX7	2.79425	7.17595	1.84899	0.090654	0.700955	-4.81153
TSPAN14	2.79408	8.16854	4.01886	0.00189846	0.14203	-1.16056
MIR3198-1	2.79095	10.3594	3.51009	0.0046622	0.2327	-2.03077
CYB5B	2.78985	13.1108	1.56018	0.146147	0.765612	-5.22278
CEP41	2.78221	10.387	2.52321	0.0277296	0.513543	-3.73184
KPNA6	2.77701	14.8189	2.17085	0.0519609	0.611649	-4.31234
CREBZF	2.77157	6.35334	1.67196	0.121841	0.754676	-5.06844
KPNB1	2.76837	14.1172	1.68647	0.118965	0.74902	-5.04795
LIX1L	2.76724	12.5599	1.40326	0.187298	0.794782	-5.42769
NT5DC3	2.74978	10.5008	1.68326	0.119596	0.74902	-5.05249
GATAD2A	2.74961	13.8122	1.55651	0.147012	0.765612	-5.22773
AAED1	2.74924	10.3555	2.57576	0.0252244	0.492007	-3.64313
EBP	2.7471	16.36	3.20013	0.00814272	0.309148	-2.56808
BROX	2.74624	14.14	2.15654	0.0532856	0.616926	-4.33528
ZNF280C	2.7449	11.3221	2.52234	0.0277732	0.513543	-3.73331
KANSL1	2.74097	9.54541	2.42371	0.0331554	0.546645	-3.89849
HMGN2	2.72951	13.3834	1.88439	0.0853637	0.687911	-4.7585
MTMR4	2.72073	8.72458	1.6617	0.123913	0.754687	-5.08288
NDE1	2.72003	9.6853	1.85565	0.0896369	0.69826	-4.8016
RHOB	2.71839	7.47949	1.58873	0.139567	0.761948	-5.18399
MIR4472-2	2.7183	12.4681	2.42829	0.0328846	0.546645	-3.89087
SNX27	2.71763	11.3668	1.88309	0.0855541	0.688595	-4.76047
UBE2D4	2.7166	11.1392	3.48937	0.00483835	0.238182	-2.0666
STAM2	2.71494	10.2065	1.66114	0.124028	0.754687	-5.08367
SPIN1	2.71418	10.7335	2.00592	0.0692922	0.652921	-4.57272
CDC42	2.71272	15.9775	2.48563	0.0296688	0.525827	-3.79499
NOL4L	2.71211	6.89838	2.02074	0.0675368	0.646732	-4.54968
IQGAP3	2.70218	8.30103	3.65275	0.00361505	0.204251	-1.78478
LETM1	2.70216	10.2013	3.34067	0.00631907	0.268608	-2.32416
SDC4	2.69879	13.6531	2.34	0.0385058	0.564779	-4.03717
LIN7C	2.69049	12.2801	1.98625	0.0716869	0.659402	-4.60316
DYRK1A	2.69019	8.07224	2.73458	0.0189293	0.454545	-3.37268
TMED2	2.68878	16.9354	8.04573	5.06751e-06	0.00326412	4.45373
LINC00189	2.68847	6.55609	1.7986	0.0986995	0.719225	-4.8861
YIPF2	2.68791	6.29637	2.58686	0.0247247	0.489061	-3.62435
SENP5	2.67987	9.59813	1.49258	0.162809	0.774938	-5.31281
GPR157	2.67943	8.54198	2.30604	0.0409062	0.569844	-4.093
PRMT6	2.673	6.94563	2.11365	0.0574474	0.627701	-4.40362
AAK1	2.66171	10.1139	5.55774	0.000152233	0.0305063	1.27832
STX6	2.65465	9.29671	2.25179	0.0450418	0.584303	-4.1816
RMND5A	2.652	10.5271	1.72284	0.112016	0.743762	-4.99609
ING3	2.64808	7.43628	2.11367	0.0574457	0.627701	-4.40359
ACIN1	2.64678	10.968	1.96637	0.0741853	0.662122	-4.63378
HIBADH	2.6463	10.0741	1.87864	0.0862037	0.689016	-4.76715
HMG20A	2.64436	10.5602	1.92313	0.0799018	0.676607	-4.6999
TMEM201	2.63686	8.24391	3.98414	0.00201681	0.146965	-1.21922
STYX	2.63358	11.2411	2.33612	0.0387736	0.56612	-4.04358
DDAH1	2.63349	16.3818	3.35144	0.00619773	0.266819	-2.30548
TMEM189-UBE2V1	2.62908	12.5764	5.87242	9.46279e-05	0.0214381	1.73259
CDKAL1	2.62722	9.95233	1.74725	0.107558	0.73614	-4.96094
TNRC6A	2.62645	9.23927	7.0262	1.85812e-05	0.00679952	3.26464
TMEM241	2.62231	8.03135	1.35778	0.200911	0.802944	-5.48429
UHRF1	2.61261	13.4652	1.58755	0.139834	0.761948	-5.1856
VEGFA	2.61086	10.8932	2.00496	0.0694071	0.653063	-4.5742
CLDND1	2.60224	16.1355	4.22869	0.00132121	0.121157	-0.80885
TRIB2	2.60032	7.05087	1.33781	0.207142	0.80464	-5.50872
SCLT1	2.59798	9.44957	2.71857	0.019486	0.459395	-3.40008
DTD2	2.58089	11.4119	1.74001	0.108863	0.740403	-4.97139
DDX17	2.58031	15.1361	1.80184	0.0981637	0.717764	-4.88135
THRAP3	2.57686	11.4954	1.63539	0.129368	0.756659	-5.11965
XRCC2	2.57317	13.2134	2.79805	0.0168731	0.433626	-3.2638
SRGAP2C	2.57295	10.4799	2.54545	0.0266409	0.504439	-3.69435
AKIP1	2.57222	7.98084	1.55622	0.147081	0.765612	-5.22812
KPNA4	2.56424	12.9014	1.59721	0.137663	0.760014	-5.17238
PARD6B	2.56357	5.89201	2.02664	0.0668497	0.645395	-4.54049
TSPAN9	2.56041	10.2128	2.34833	0.0379384	0.562614	-4.02345
ZNF22	2.55809	8.30891	1.58405	0.140628	0.761948	-5.19038
CSK	2.54994	6.63574	1.33456	0.208172	0.804867	-5.51268
FMR1	2.54067	11.294	1.4238	0.181407	0.790295	-5.4017
MTFMT	2.53881	8.83408	1.82629	0.0942013	0.70964	-4.84526
ZNF76	2.53311	6.19457	1.62361	0.131881	0.758251	-5.13601
NF2	2.53203	12.812	1.63622	0.129195	0.756659	-5.1185
GPAT3	2.53146	10.9289	2.46737	0.0306583	0.532325	-3.82559
CH17-340M24.3	2.52514	4.50383	1.60411	0.13613	0.75849	-5.16291
LENG8	2.5196	11.4247	2.02757	0.066742	0.645395	-4.53904
IRF2	2.51465	8.07364	1.41077	0.185126	0.792894	-5.41822
DAG1	2.51293	9.99709	3.04326	0.0108165	0.34947	-2.84025
CASD1	2.50898	9.19339	2.536	0.0270985	0.508527	-3.71029
CHTOP	2.50684	10.1979	1.36789	0.197816	0.799155	-5.47182
SVIL-AS1	2.5045	10.2591	2.12892	0.0559317	0.625996	-4.37936
C18orf54	2.50298	7.22334	1.82618	0.0942188	0.70964	-4.84542
TMOD3	2.5007	9.40017	1.62418	0.131757	0.758251	-5.13521
RNF122	2.50014	6.59734	1.71782	0.112954	0.745679	-5.00329
RYBP	2.50008	8.33291	2.35107	0.0377534	0.561237	-4.01893
ACVR2A	2.49439	9.25533	2.07011	0.0619849	0.636394	-4.47242
TRAM1	2.49237	16.6961	3.94803	0.00214803	0.150241	-1.28036
FBXL20	2.49128	10.8098	2.65098	0.0220208	0.474617	-3.51545
SDC3	2.48989	8.58536	3.16952	0.00860601	0.316156	-2.62121
UBE4A	2.4895	14.0235	2.6196	0.0233055	0.481352	-3.56882
GATAD2B	2.48591	12.3242	2.18736	0.050472	0.605556	-4.28582
RPP14	2.48039	8.82933	2.05124	0.0640545	0.643863	-4.50205
STARD7	2.47832	14.1091	2.56742	0.0256067	0.494877	-3.65724
CAMK2D	2.47451	7.75842	2.27359	0.0433338	0.579379	-4.14608
ZNF460	2.47121	10.8666	2.35283	0.0376348	0.560625	-4.01602
FKBP1A	2.46331	14.2352	1.60775	0.135329	0.75849	-5.1579
MTA2	2.46252	13.4404	1.50088	0.160679	0.773869	-5.3019
ARL5B	2.46166	12.013	2.25808	0.0445423	0.583025	-4.17136
CDK2AP1	2.46131	7.37818	1.53114	0.153115	0.76854	-5.26177
VASP	2.46033	12.6708	1.64322	0.127724	0.756553	-5.10874
ZNF746	2.45883	7.35402	1.74944	0.107168	0.735109	-4.95778
TOMM22	2.45037	10.3733	1.3748	0.195722	0.799155	-5.46326
IER2	2.44939	9.39402	2.04623	0.0646149	0.643968	-4.5099
TMEM184C	2.44181	10.8936	2.46569	0.0307505	0.532365	-3.8284
GMEB1	2.4394	8.90441	1.5276	0.153984	0.770286	-5.26649
SGPL1	2.43856	8.05748	2.23962	0.0460225	0.587801	-4.20137
PROSER3	2.43646	5.69834	2.09331	0.0595274	0.633821	-4.43584
FOXP1	2.43044	6.84086	2.16388	0.0526024	0.614047	-4.32353
MBNL1	2.42851	15.1213	2.96252	0.0125217	0.379779	-2.98009
FOXN2	2.42731	9.85642	1.81133	0.0966081	0.714852	-4.86737
MAP2K7	2.42715	6.83566	1.37291	0.196292	0.799155	-5.4656
C16orf52	2.42568	6.66485	3.58126	0.00410568	0.2194	-1.9079
MAP3K13	2.42265	6.6686	2.11154	0.0576596	0.627701	-4.40697
AKIRIN2	2.42233	6.67389	2.20945	0.0485434	0.597211	-4.25021
SUMO1	2.41931	14.7717	1.23239	0.242718	0.830083	-5.6333
CASC4	2.41673	11.7094	2.88622	0.01438	0.410269	-3.11194
AC005702.1	2.41492	9.21424	1.87555	0.0866585	0.68957	-4.7718
ANGEL2	2.41428	9.87762	1.39234	0.190492	0.798568	-5.44139
HEATR3	2.41154	10.8412	1.55419	0.147562	0.765612	-5.23086
CMIP	2.41145	13.4199	1.85094	0.0903543	0.700245	-4.80862
C15orf41	2.41126	10.8668	3.94251	0.00216886	0.150241	-1.28972
VKORC1L1	2.40966	12.5091	7.84923	6.44885e-06	0.00361845	4.23581
CNOT7	2.40909	9.30317	1.67819	0.120599	0.751592	-5.05966
EFNA2	2.40063	3.90123	2.38252	0.0356916	0.554165	-3.96692
SETSIP	2.3982	11.7601	1.94712	0.0766813	0.66845	-4.6633
NLK	2.39723	10.0712	2.062	0.062867	0.638649	-4.48517
BRD3	2.39559	7.47347	2.11323	0.0574895	0.627701	-4.40429
MIR4737	2.39054	8.92845	2.04734	0.0644904	0.643863	-4.50816
CDKN2AIPNL	2.38369	14.4515	1.71261	0.113933	0.747087	-5.01074
NFIX	2.38112	13.5005	1.28746	0.223562	0.818641	-5.56916
JAM3	2.37953	8.60858	3.56635	0.00421635	0.221295	-1.93362
SIPA1L3	2.37763	10.568	1.96274	0.0746503	0.663274	-4.63936
OGFRL1	2.36875	14.7603	2.38882	0.0352917	0.554165	-3.95647
HNRNPUL1	2.36761	10.5063	1.85488	0.0897535	0.69826	-4.80275
MIR548AA2	2.36674	7.91377	5.14332	0.000290872	0.0443041	0.656056
GLIPR1	2.36432	8.68343	5.18909	0.000270472	0.0433606	0.726118
MIR4653	2.34855	8.91623	1.39126	0.190811	0.798568	-5.44275
USF1	2.34787	7.85765	1.23187	0.242905	0.830365	-5.63389
THOC6	2.34545	8.13941	1.64102	0.128184	0.756659	-5.11181
DERL2	2.34299	7.73461	1.66455	0.123335	0.754687	-5.07887
PHF2	2.33933	7.87577	1.7881	0.100455	0.722191	-4.9015
FKBP9	2.33858	13.1818	1.38282	0.193316	0.799155	-5.45329
TTPAL	2.33857	7.23915	1.85	0.0904994	0.700632	-4.81003
DOLPP1	2.33814	7.51471	2.33983	0.0385176	0.564779	-4.03746
CDK16	2.3336	13.7081	2.53621	0.0270882	0.508527	-3.70994
FCF1	2.32689	11.2271	1.80886	0.0970099	0.716213	-4.871
FOPNL	2.32651	10.3648	1.33674	0.207482	0.804867	-5.51003
RNF182	2.32598	9.59133	2.02469	0.0670759	0.645395	-4.54353
TMEM120B	2.32438	6.49141	2.16708	0.0523073	0.612904	-4.3184
BRD4	2.32337	14.4991	2.29053	0.0420503	0.575623	-4.11841
LRTOMT	2.32307	6.37527	2.07766	0.0611746	0.634866	-4.46053
TRIM5	2.31683	5.94403	1.45407	0.173011	0.781824	-5.36293
TTL	2.31591	14.1551	1.89208	0.0842538	0.687119	-4.74692
TLE3	2.31362	7.07749	1.96289	0.0746309	0.663274	-4.63913
LITAF	2.30954	7.08254	1.93848	0.0778266	0.670723	-4.6765
ZNF391	2.30503	6.47812	1.72523	0.111574	0.743762	-4.99267
QRICH1	2.30443	13.4949	3.39418	0.00573921	0.259238	-2.23139
HIVEP3	2.29788	7.34144	3.0338	0.0110036	0.353479	-2.85665
RDH10	2.29665	11.5595	2.30566	0.0409342	0.569844	-4.09363
SGMS2	2.29561	8.24367	3.72134	0.00320088	0.191994	-1.66698
RALGPS2	2.29	7.57582	1.55551	0.14725	0.765612	-5.22908
LINC00294	2.28977	6.26786	2.19952	0.0494022	0.600858	-4.26625
CCNJ	2.28783	11.5221	3.35789	0.00612621	0.266466	-2.29429
SPOPL	2.28651	11.0298	1.90686	0.0821552	0.683261	-4.72458
MFAP3	2.2857	10.245	3.40599	0.00561867	0.258413	-2.21091
GLMP	2.28449	6.58545	2.10254	0.0585744	0.630828	-4.42123
BARX2	2.28408	5.43569	1.97606	0.0729577	0.659474	-4.61887
SETD5	2.27555	9.23502	3.67589	0.00346946	0.198644	-1.74499
MIR3135A	2.26976	12.4837	3.38761	0.00580739	0.259238	-2.24277
DENND6A	2.2683	7.49834	2.88066	0.0145257	0.413725	-3.12153
SUSD6	2.26611	9.41556	2.58867	0.0246438	0.488717	-3.62128
MSI2	2.25554	9.49691	1.32266	0.211978	0.809195	-5.52709
NOG	2.24818	6.89643	2.20374	0.0490359	0.598092	-4.25944
MAK16	2.248	12.1607	1.25046	0.236292	0.824713	-5.61248
CLDN11	2.2449	16.9732	4.85854	0.00046029	0.0585771	0.212944
TMEM185B	2.24227	10.1223	3.46388	0.00506436	0.241811	-2.11068
MIR3942	2.23836	6.50172	2.04	0.0653175	0.645027	-4.51963
DNMT3A	2.23568	8.53067	1.22333	0.245992	0.833445	-5.64365
PTDSS1	2.23249	15.0176	2.28065	0.0427946	0.575723	-4.13457
SH3BP2	2.23223	7.74639	1.40745	0.186083	0.793801	-5.42241
C5orf22	2.23169	7.99574	1.72425	0.111755	0.743762	-4.99407
FOXK1	2.22307	5.70605	2.82728	0.0160022	0.426861	-3.21352
TBCCD1	2.22247	10.2908	1.85344	0.0899734	0.698415	-4.8049
LENG8-AS1	2.22211	4.4442	1.64438	0.127482	0.7564	-5.10713
GOLIM4	2.22055	10.9324	2.84984	0.0153608	0.42352	-3.17467
AXL	2.21951	8.5667	1.88115	0.0858363	0.688595	-4.76338
TMTC3	2.21898	9.72212	2.16512	0.0524876	0.613235	-4.32154
LHX1	2.21538	9.51733	2.35959	0.0371835	0.557852	-4.00485
ZNF611	2.2147	11.3703	2.25981	0.0444059	0.582197	-4.16855
ZNF736	2.21415	8.56423	1.56036	0.146104	0.765612	-5.22253
FLVCR1	2.21321	11.3895	3.72779	0.00316454	0.191614	-1.65592
GPI	2.21101	9.67802	2.10276	0.0585527	0.630828	-4.4209
RHNO1	2.1968	8.45887	1.94987	0.076321	0.667655	-4.6591
EOGT	2.19647	10.0868	2.90467	0.0139067	0.40312	-3.08008
FUBP1	2.19607	11.6317	1.4657	0.169875	0.780156	-5.34789
TOR1AIP2	2.19498	10.0896	2.60364	0.0239869	0.481715	-3.5959
STC1	2.19226	9.99267	1.77184	0.103231	0.726153	-4.92526
CXCL16	2.18934	12.3355	3.3184	0.00657767	0.275428	-2.36279
SDC1	2.18662	5.62744	3.29342	0.0068805	0.281115	-2.40613
KLF11	2.17971	6.71998	1.56149	0.145839	0.765612	-5.221
DENND5A	2.17885	8.24763	1.52575	0.154439	0.771508	-5.26896
ZNF570	2.17774	7.77199	1.97382	0.07324	0.659474	-4.62232
UBE2D1	2.17447	9.15633	2.85779	0.0151409	0.421393	-3.16096
ZC3H11B	2.17178	8.26998	2.0551	0.0636266	0.641304	-4.49601
CAMKMT	2.17088	7.75595	1.23518	0.24172	0.828383	-5.63011
SP1	2.16972	12.6669	2.11333	0.0574802	0.627701	-4.40414
DHDDS	2.16968	7.65237	2.02491	0.0670505	0.645395	-4.54319
SDE2	2.16957	10.873	1.34065	0.206247	0.804589	-5.50527
SMG7	2.16868	8.01314	2.85303	0.0152721	0.423517	-3.16916
HEXIM1	2.15964	11.5917	1.90744	0.0820733	0.682917	-4.72369
PDE12	2.15659	10.64	1.64506	0.12734	0.7564	-5.10618
PTBP2	2.15603	7.44987	1.66532	0.12318	0.754687	-5.0778
TP63	2.15211	10.4875	2.20929	0.0485571	0.597211	-4.25047
TMED7-TICAM2	2.14626	14.5632	2.83403	0.0158075	0.425401	-3.2019
UBE2NL	2.14496	5.5502	1.76578	0.104283	0.729446	-4.93408
GSR	2.14491	10.5426	1.55966	0.146268	0.765612	-5.22347
OTUD1	2.14413	5.79609	1.81811	0.0955102	0.71366	-4.85736
PLBD2	2.14277	10.2787	2.60164	0.0240738	0.481849	-3.5993
NOCT	2.13586	5.56357	2.04981	0.0642141	0.643863	-4.50429
PRELID2	2.13317	6.37317	1.39679	0.189186	0.79725	-5.43582
ARL17B	2.12948	9.40222	2.08911	0.0599657	0.633821	-4.44248
HUS1	2.12603	8.68226	1.60601	0.135711	0.75849	-5.1603
UGDH	2.12368	14.6009	1.43205	0.179085	0.787463	-5.39119
GNL3L	2.12331	7.88587	1.92801	0.0792357	0.674675	-4.69246
TULP4	2.1221	11.201	2.1625	0.05273	0.614259	-4.32574
SERF1B	2.11968	7.88562	1.38864	0.191585	0.799155	-5.44602
NRIP3	2.11705	6.99309	2.09658	0.0591878	0.633821	-4.43067
CREB3L2	2.11521	8.44812	2.00221	0.0697374	0.65458	-4.57846
PXDC1	2.11162	9.92782	1.41429	0.184114	0.792894	-5.41376
NUDT4	2.11048	14.4324	3.07461	0.0102192	0.338621	-2.7859
NUDT4P1	2.11048	14.4324	3.07461	0.0102192	0.338621	-2.7859
F2RL2	2.10484	5.65131	2.23433	0.0464554	0.588977	-4.20995
INSR	2.10005	7.94569	2.24428	0.0456451	0.586435	-4.19381
CMTM1	2.08208	5.98647	2.5879	0.0246783	0.488717	-3.62259
MTR	2.08111	10.881	2.08152	0.0607646	0.634866	-4.45445
SUCLG2-AS1	2.07826	9.52258	2.55585	0.0261465	0.50003	-3.6768
TCTN2	2.07821	10.4996	1.80641	0.0974115	0.716758	-4.87462
CARNMT1	2.0761	12.0645	2.21985	0.0476606	0.593259	-4.23342
SOCS4	2.0741	10.9905	1.30231	0.218613	0.814489	-5.55151
EIF2AK2	2.07373	13.3483	1.4906	0.163321	0.775858	-5.31541
SSBP3	2.07236	11.2801	2.74228	0.0186673	0.454252	-3.3595
DUSP19	2.07129	5.26818	1.38088	0.193897	0.799155	-5.45571
FLYWCH2	2.06845	7.92409	1.40983	0.185395	0.793076	-5.4194
TJAP1	2.06302	7.2129	1.90513	0.0823977	0.683979	-4.72719
RBBP4	2.05937	10.5523	1.65437	0.125413	0.754687	-5.09316
EEF2K	2.0591	8.30289	1.47037	0.168629	0.780156	-5.34183
LLGL1	2.05709	7.69089	1.322	0.212187	0.809195	-5.52788
LRRC47	2.05574	15.0341	2.14067	0.0547906	0.622241	-4.36062
GCH1	2.05453	5.98073	2.49463	0.0291925	0.522281	-3.77988
CRISPLD2	2.04882	8.76143	2.64422	0.0222915	0.475459	-3.52696
COX18	2.04849	8.7546	1.32458	0.211359	0.809195	-5.52477
PYGO1	2.04559	9.03396	4.85518	0.000462826	0.0585771	0.207632
RFFL	2.04183	5.27148	1.81104	0.0966555	0.714852	-4.8678
PFN2	2.04123	15.711	1.22597	0.245034	0.833445	-5.64064
XPR1	2.03744	13.8206	2.32107	0.0398272	0.56911	-4.06834
IL1RAPL1	2.03564	5.0114	2.76074	0.0180532	0.446896	-3.32785
BCL2L2	2.03272	6.79101	1.59416	0.138345	0.761759	-5.17656
MSMO1	2.03213	13.1803	2.14468	0.0544068	0.620061	-4.35423
SP3	2.02776	11.8331	2.22395	0.0473158	0.59261	-4.22677
DOCK5	2.02631	8.60462	3.59397	0.00401365	0.216544	-1.88598
TSC1	2.02438	10.3497	1.97469	0.07313	0.659474	-4.62098
MYADM	2.02359	14.7326	2.578	0.0251229	0.491736	-3.63935
EPS15	2.02167	8.83138	1.53157	0.153009	0.768376	-5.26119
TFPI	2.02008	12.4688	1.94489	0.0769763	0.668497	-4.66672
INPP5A	2.0171	8.55936	2.57979	0.025042	0.490724	-3.63632
SKI	2.01584	4.95049	2.35461	0.0375156	0.560625	-4.01308
ZNF275	2.01497	7.37245	2.68303	0.0207807	0.469978	-3.46082
TMEM33	2.01342	12.5973	3.61733	0.00385013	0.212489	-1.84574
TEAD2	2.01163	9.44513	1.38548	0.192525	0.799155	-5.44998
CHSY1	2.01139	7.74886	3.21901	0.00786954	0.304524	-2.53529
WBP1L	2.00559	10.6246	4.14225	0.00153302	0.127749	-0.953124
ZNF652	2.00027	9.28306	2.30184	0.0412129	0.570784	-4.09988
PAQR7	1.99812	6.44911	1.81392	0.0961872	0.714213	-4.86355
MBNL2	1.99507	13.4147	5.08942	0.000316994	0.0456065	0.573139
UBP1	1.99389	9.10708	2.02069	0.0675432	0.646732	-4.54977
USP3	1.99305	12.3561	2.42345	0.0331706	0.546645	-3.89892
BCL10	1.99117	10.804	1.58283	0.140905	0.761948	-5.19204
THAP5	1.98893	13.0874	4.48771	0.000850926	0.092771	-0.382079
RC3H1	1.98848	11.1077	2.22914	0.0468838	0.591158	-4.21836
GID8	1.98697	11.0633	1.54896	0.148806	0.765612	-5.2379
RBM15	1.98648	9.19107	1.95873	0.0751665	0.664412	-4.64551
FKBP5	1.98186	7.72898	1.46256	0.170716	0.780296	-5.35195
DESI2	1.98184	11.0386	1.63435	0.12959	0.756659	-5.1211
ANKRD42	1.97976	6.78459	1.53508	0.152152	0.767198	-5.2565
CLDN1	1.97826	15.62	2.6846	0.0207218	0.469978	-3.45814
CDR2L	1.97227	4.46828	1.4764	0.167031	0.779924	-5.33397
ZC3H4	1.97091	10.5742	2.01699	0.0679767	0.647934	-4.55551
C16orf62	1.96498	6.0245	2.18909	0.0503185	0.604975	-4.28304
ACER3	1.96486	11.8553	3.72036	0.0032064	0.191994	-1.66865
RBBP9	1.96464	5.90852	1.88956	0.084616	0.687119	-4.75072
ARF6	1.96365	17.6002	2.7088	0.0198339	0.462046	-3.4168
RPRD2	1.9575	12.416	3.16736	0.00863967	0.316156	-2.62495
CIT	1.95745	9.66941	3.68328	0.00342426	0.198132	-1.7323
PER3	1.95608	8.37281	1.71776	0.112964	0.745679	-5.00337
CMC4	1.95506	5.90321	1.65667	0.124941	0.754687	-5.08994
POGZ	1.95502	13.2739	3.03255	0.0110286	0.35361	-2.85883
SCD5	1.95499	8.01529	2.48462	0.0297229	0.525827	-3.79669
CCND1	1.95401	10.7688	2.23227	0.0466255	0.589668	-4.2133
UBXN2B	1.9536	9.72429	1.55348	0.147729	0.765612	-5.23181
ZMPSTE24	1.95285	13.486	1.70593	0.115201	0.748382	-5.02029
AVL9	1.9511	10.4175	1.96174	0.0747788	0.663274	-4.64089
SFT2D2	1.94916	10.5633	1.94573	0.0768644	0.668497	-4.66542
RGMB	1.94894	8.43493	3.21385	0.00794321	0.305968	-2.54425
TMEM128	1.9479	6.63672	4.67294	0.000624568	0.0720093	-0.0823996
OCLN	1.94785	11.8863	2.57043	0.025468	0.49362	-3.65215
RDX	1.94557	14.5191	3.20964	0.00800398	0.306904	-2.55157
PHACTR4	1.94368	11.3495	3.37892	0.00589877	0.2613	-2.25783
CAMTA1	1.94231	16.2359	1.79524	0.0992583	0.72197	-4.89104
EREG	1.93992	10.82	2.0273	0.0667729	0.645395	-4.53946
XYLT2	1.93794	7.53278	3.32363	0.00651597	0.274896	-2.35372
SLX4IP	1.93597	6.62421	1.49372	0.162515	0.774383	-5.31131
KLF9	1.93479	5.39836	1.69459	0.117381	0.748382	-5.03642
TXNL4B	1.93368	11.9006	1.31573	0.214217	0.81118	-5.53543
PDGFC	1.92199	8.26472	2.31716	0.0401051	0.569347	-4.07476
ZNF70	1.91273	7.93306	1.94764	0.0766133	0.668203	-4.66251
SPPL2A	1.90796	14.2584	1.44404	0.175755	0.785627	-5.37583
KMT2C	1.90745	10.8978	2.53617	0.02709	0.508527	-3.71
MIR3135B	1.90706	11.2233	2.18519	0.050666	0.606728	-4.28932
POLR2J3	1.90653	13.227	1.52029	0.15579	0.772277	-5.27621
EIF4EBP2	1.90422	13.0553	1.90345	0.0826346	0.683979	-4.72974
NUTM2A-AS1	1.90103	7.26314	2.25182	0.0450391	0.584303	-4.18155
TPD52	1.8967	10.6209	3.11443	0.00950811	0.328326	-2.71681
ZNF562	1.8963	10.0078	1.91099	0.0815778	0.682026	-4.71832
CHST3	1.89399	5.6955	3.53669	0.00444562	0.226074	-1.98481
ZFP36L1	1.89122	11.522	1.81717	0.0956615	0.71366	-4.85875
HOMEZ	1.88662	9.59339	3.26172	0.00728548	0.293032	-2.46115
MEX3C	1.88385	7.3331	2.11067	0.0577481	0.627701	-4.40836
C2CD2	1.88196	9.1427	3.35147	0.00619743	0.266819	-2.30543
ZNF808	1.88054	9.72247	2.26352	0.0441149	0.582197	-4.16251
HNRNPH1	1.87961	14.5358	1.48615	0.164475	0.776583	-5.32124
WDR36	1.87767	10.0022	1.45843	0.17183	0.781147	-5.3573
LDLRAD3	1.87594	9.4536	2.69143	0.0204675	0.466742	-3.44649
MORN4	1.87407	7.47239	1.33736	0.207286	0.804867	-5.50928
DDX6	1.87192	13.5808	1.72182	0.112206	0.743762	-4.99755
GOLT1B	1.87092	9.88669	2.62	0.0232887	0.481352	-3.56814
ZNF429	1.8676	6.23115	1.34249	0.205668	0.804589	-5.50302
UBL3	1.86566	7.57461	1.37804	0.194748	0.799155	-5.45924
GNPDA2	1.86458	7.10548	1.27097	0.229168	0.821152	-5.58859
MOCS3	1.86228	8.52946	1.96334	0.0745738	0.663274	-4.63844
SPAST	1.86013	9.75903	3.39385	0.00574263	0.259238	-2.23196
CAV1	1.85572	10.5483	2.97622	0.0122144	0.373589	-2.95638
LPCAT1	1.85563	5.68029	2.91671	0.0136065	0.400785	-3.0593
PTK7	1.85344	6.71668	1.65805	0.124659	0.754687	-5.08801
FAM120AOS	1.853	9.58861	1.70077	0.116187	0.748382	-5.02763
RAB11FIP1	1.85083	7.36546	1.51006	0.158351	0.772277	-5.28978
MTMR11	1.85039	5.81196	1.69921	0.116487	0.748382	-5.02985
PHF6	1.84936	11.7917	1.82776	0.0939681	0.709448	-4.84309
ADIPOR1	1.84822	11.3645	2.82284	0.0161315	0.426861	-3.22116
LYRM1	1.84661	10.8271	1.25829	0.23355	0.823465	-5.60339
NAV1	1.84409	8.99827	2.33558	0.0388108	0.56612	-4.04447
ZHX2	1.84341	6.38624	1.39453	0.189849	0.797911	-5.43866
TMX1	1.84225	15.1496	2.37758	0.0360081	0.554165	-3.97511
FOXJ2	1.83847	8.29945	2.93252	0.0132218	0.393596	-3.03197
HAUS2	1.83744	12.8118	1.98977	0.0712528	0.657897	-4.59772
HOXA3	1.83197	4.84344	2.31199	0.0404761	0.569347	-4.08325
GPR3	1.83173	12.0593	2.82146	0.0161719	0.426861	-3.22353
KCTD1	1.8282	7.63399	4.29843	0.00117262	0.114097	-0.693096
YTHDF1	1.82812	11.8304	2.2214	0.04753	0.593259	-4.2309
ZBTB10	1.82631	6.3852	1.84982	0.090527	0.700632	-4.8103
SMIM12	1.82404	13.0797	2.28648	0.0423532	0.575723	-4.12502
TMEM106B	1.8218	6.98245	3.19465	0.00822366	0.309684	-2.57758
TFAP2A	1.82083	7.9729	1.7901	0.100119	0.722106	-4.89857
NUSAP1	1.81975	12.8273	2.60355	0.023991	0.481715	-3.59606
RBM14	1.81771	9.12942	2.21493	0.0480767	0.595493	-4.24137
SNX12	1.8145	8.6847	3.40439	0.00563487	0.258452	-2.21369
CDS2	1.81356	13.6282	1.66	0.124259	0.754687	-5.08526
RRP1B	1.81296	14.2407	2.68822	0.0205865	0.468287	-3.45196
TERF2	1.81276	14.4127	1.97746	0.0727822	0.659474	-4.61672
THAP10	1.81063	6.58145	1.6568	0.124915	0.754687	-5.08976
INCENP	1.80968	11.3404	3.05978	0.0104976	0.343118	-2.81162
PGPEP1	1.8095	6.85517	1.44594	0.175232	0.785627	-5.37339
TTYH3	1.8085	10.5586	3.15484	0.0088376	0.319235	-2.64669
RAD54L2	1.80751	9.47077	1.58534	0.140333	0.761948	-5.18861
ARHGAP19	1.804	8.65152	1.47993	0.166101	0.777095	-5.32937
FBXL14	1.80286	8.76292	2.03081	0.0663677	0.645395	-4.53399
BTBD9	1.79549	5.46122	1.84578	0.0911484	0.702725	-4.81632
C3orf52	1.7942	5.38615	1.6317	0.130152	0.75703	-5.12479
SMAD2	1.79372	10.0225	1.46558	0.169907	0.780156	-5.34805
PHLPP2	1.79226	9.53178	3.55979	0.004266	0.221441	-1.94494
CNOT6	1.78816	13.4567	2.01844	0.0678065	0.647934	-4.55326
PRPS2	1.78741	14.7656	1.76305	0.10476	0.730586	-4.93805
ZBTB34	1.78521	4.82353	2.29874	0.0414406	0.572411	-4.10496
GLCE	1.78487	10.6785	1.68573	0.11911	0.74902	-5.04899
RB1	1.78353	8.64475	2.63876	0.0225127	0.475459	-3.53625
GSE1	1.77852	5.70384	2.02451	0.0670968	0.645395	-4.54381
AEN	1.77424	5.02279	2.0919	0.0596735	0.633821	-4.43806
CEP170	1.77294	13.5756	2.31179	0.0404903	0.569347	-4.08357
SRBD1	1.77201	7.03954	1.34107	0.206114	0.804589	-5.50475
SH2B3	1.76916	4.91954	1.99905	0.0701202	0.655433	-4.58336
CERS6-AS1	1.76716	7.406	1.88981	0.0845804	0.687119	-4.75034
ZFP69B	1.76573	5.75658	1.28654	0.223872	0.818641	-5.57025
VPS53	1.76413	9.69779	1.38109	0.193835	0.799155	-5.45545
ZBTB25	1.76108	7.76681	2.10394	0.0584315	0.630701	-4.41902
RNF219	1.75785	8.70555	1.72128	0.112307	0.743762	-4.99834
AHCYL1	1.75779	13.9658	1.87259	0.0870958	0.689598	-4.77624
SPPL3	1.75754	6.69767	2.53676	0.0270614	0.508527	-3.70901
CPNE2	1.75722	9.19572	2.32625	0.0394614	0.568624	-4.05982
BARD1	1.75589	9.08117	2.48124	0.0299039	0.525827	-3.80236
DHX33	1.7548	10.5477	2.04952	0.0642467	0.643863	-4.50475
ARID3A	1.75102	8.80927	1.97501	0.0730894	0.659474	-4.62048
TMCO1	1.75059	14.2901	2.0688	0.0621273	0.636394	-4.47449
GNA12	1.74981	9.01569	3.34218	0.00630189	0.268608	-2.32154
MSL2	1.74786	12.6617	3.16373	0.00869654	0.316377	-2.63125
SMNDC1	1.7472	12.1814	1.3346	0.20816	0.804867	-5.51263
CADM2	1.74483	9.36012	2.43358	0.0325742	0.54471	-3.88205
ZNF740	1.74413	7.55346	1.3568	0.201214	0.802944	-5.4855
COQ10B	1.74368	9.5588	1.5632	0.145438	0.765612	-5.21869
B3GLCT	1.74216	7.21681	3.35231	0.00618808	0.266819	-2.30398
PRRC1	1.74162	12.8246	2.30157	0.0412329	0.570784	-4.10033
SIM2	1.74098	8.65512	2.98136	0.0121011	0.371035	-2.94749
ARL6IP1	1.74048	15.3417	2.47377	0.0303079	0.529225	-3.81488
PARPBP	1.74029	10.7837	1.60661	0.135578	0.75849	-5.15947
TMEM2	1.73975	8.88874	2.03699	0.0656601	0.645395	-4.52434
AES	1.73942	8.89159	1.33158	0.209119	0.806254	-5.51629
MED21	1.73936	11.2061	1.45419	0.172978	0.781824	-5.36277
BEND3	1.73586	5.47582	1.63199	0.130089	0.75703	-5.12437
RUNX1	1.73313	14.0661	1.51878	0.156168	0.772277	-5.27823
MIR548AC	1.73253	6.64044	2.82482	0.0160736	0.426861	-3.21775
NOL9	1.73223	13.7621	1.55476	0.147426	0.765612	-5.23009
TMUB2	1.73204	7.5928	2.66456	0.0214866	0.472789	-3.49231
ASB16-AS1	1.73043	6.2368	1.76896	0.103729	0.727834	-4.92945
DUSP5	1.72775	9.74342	1.84055	0.0919587	0.70393	-4.8241
MFSD14C	1.72708	8.77592	2.66897	0.0213159	0.471998	-3.4848
TAF8	1.72357	11.4748	1.36213	0.199575	0.802528	-5.47894
MRPL50	1.72006	9.80348	5.11697	0.000303347	0.044402	0.615574
ATP13A3	1.71979	16.6622	2.99357	0.0118361	0.364904	-2.92635
NRAS	1.71688	12.9994	1.60596	0.135723	0.75849	-5.16037
FNDC3B	1.71579	14.6201	3.9278	0.00222538	0.150994	-1.31467
KDM1B	1.71468	9.07656	1.66138	0.123979	0.754687	-5.08333
SMURF2	1.71458	10.588	1.91274	0.0813335	0.681722	-4.71566
MAPK1IP1L	1.7097	8.1928	1.88812	0.0848234	0.687119	-4.75288
PUS7	1.70615	11.2373	1.87286	0.0870547	0.689598	-4.77583
SMIM7	1.70526	12.5637	1.36212	0.199578	0.802528	-5.47895
FBXO27	1.70434	7.39713	1.25811	0.233614	0.823465	-5.6036
NHSL1	1.69624	6.83191	2.92796	0.0133316	0.39509	-3.03985
ZNF738	1.69337	6.67749	2.33696	0.0387154	0.56612	-4.04219
STAT3	1.69192	13.2775	2.79124	0.0170827	0.436914	-3.2755
VPS37A	1.69178	8.21458	2.15577	0.053357	0.616926	-4.3365
MED13L	1.68905	8.82058	3.89684	0.00234938	0.155697	-1.36726
TCF12	1.6821	9.04422	2.39956	0.0346202	0.552381	-3.93865
STK4	1.67852	9.54744	2.14182	0.0546804	0.621496	-4.35879
LUZP6	1.67836	12.2289	2.52239	0.0277705	0.513543	-3.73322
IMPA1	1.6746	7.106	1.34684	0.204306	0.804589	-5.49771
GPR137B	1.67403	11.1027	1.60292	0.136393	0.75849	-5.16454
EIF5A2	1.67109	7.92189	1.36748	0.197939	0.799155	-5.47232
SRPK1	1.66683	5.93965	1.39657	0.189249	0.79725	-5.43609
TBCEL	1.66465	7.97312	1.62646	0.131269	0.757772	-5.13205
CENPL	1.65921	7.51747	1.57878	0.141829	0.762507	-5.19755
AP1S2	1.65871	10.5102	1.8401	0.092028	0.704056	-4.82476
ACBD7	1.65794	6.11121	1.33793	0.207106	0.80464	-5.50858
PIGW	1.65787	9.56217	3.25273	0.00740461	0.295307	-2.47675
SPSB1	1.65485	7.29881	1.88973	0.0845919	0.687119	-4.75047
KLHL20	1.65291	10.0354	2.84321	0.0155467	0.42352	-3.1861
IMPAD1	1.65174	9.34784	1.81809	0.0955142	0.71366	-4.8574
PAPOLG	1.64973	9.40339	1.55181	0.148125	0.765612	-5.23406
VAMP3	1.64923	5.98872	1.38699	0.192076	0.799155	-5.44809
TNRC6B	1.64649	9.32755	1.98064	0.0723838	0.659474	-4.61181
UXT-AS1	1.64609	5.16802	1.70959	0.114504	0.748382	-5.01505
SPRY2	1.64417	11.3933	1.96708	0.0740952	0.662033	-4.63269
GSK3B	1.64293	15.2712	4.19033	0.00141117	0.125684	-0.872766
FJX1	1.64157	6.72352	2.80568	0.0166413	0.431622	-3.25068
PM20D2	1.64041	12.8321	1.84764	0.090862	0.701918	-4.81355
RBBP5	1.6361	10.9965	2.18181	0.050968	0.608903	-4.29475
ELOVL6	1.63589	7.2507	2.35432	0.0375353	0.560625	-4.01357
AGPAT3	1.63544	10.004	3.19934	0.00815432	0.309148	-2.56944
AC087392.1	1.63145	16.9358	4.80293	0.000504116	0.0628577	0.124982
ZNF543	1.63136	9.84397	1.30208	0.21869	0.814489	-5.55179
BNIP3L	1.62668	12.8473	1.22474	0.245481	0.833445	-5.64205
ADTRP	1.6255	9.25724	1.41047	0.185211	0.792894	-5.41859
SC5D	1.62347	9.07316	1.51824	0.156302	0.772277	-5.27894
GOLGA7	1.62096	13.4927	2.36634	0.0367384	0.556984	-3.99371
ADGRL1	1.61998	7.53718	2.01991	0.067634	0.647233	-4.55097
USP31	1.61882	6.86863	2.24342	0.045714	0.586512	-4.1952
ZFR	1.61427	14.9496	3.4308	0.00537391	0.250579	-2.16795
EYA3	1.61173	5.12561	1.94933	0.0763918	0.667655	-4.65993
TMEM170A	1.60652	9.63934	2.04814	0.0644011	0.643863	-4.50691
STX2	1.60589	9.98288	1.34934	0.203526	0.804213	-5.49465
UBE2G2	1.60541	10.9919	1.99365	0.0707775	0.657583	-4.59172
ZNF805	1.60455	5.28037	1.66481	0.123282	0.754687	-5.07851
POGK	1.60204	7.78079	4.04482	0.00181469	0.140251	-1.11678
THAP6	1.60041	6.68296	1.55155	0.148187	0.765612	-5.23441
EGLN1	1.59845	14.9386	1.57645	0.142365	0.763171	-5.20073
PURB	1.59799	8.78699	1.9705	0.0736601	0.660938	-4.62743
EXOC6B	1.59796	9.70639	2.0831	0.0605978	0.634866	-4.45197
ORC2	1.59777	11.0149	1.40467	0.186887	0.794782	-5.42591
CREBBP	1.59594	12.6239	2.53259	0.0272656	0.510525	-3.71605
ZNRF3	1.59412	8.12011	2.05478	0.0636618	0.641304	-4.4965
ETV5	1.59234	15.1876	2.69176	0.020455	0.466742	-3.44591
SPATA5	1.59011	7.67566	2.20303	0.0490965	0.598092	-4.26057
PACRGL	1.5839	8.12704	1.32566	0.211013	0.809195	-5.52347
DCAF17	1.5829	7.37586	1.78262	0.101383	0.724722	-4.90952
ZNF772	1.58211	4.81821	1.95042	0.0762477	0.667435	-4.65824
C11orf71	1.57993	5.81517	1.62774	0.130995	0.757772	-5.13028
ETNK1	1.57943	11.1636	3.20458	0.00807742	0.308316	-2.56034
TCF20	1.57887	9.52998	2.31996	0.0399053	0.56926	-4.07015
ZFP62	1.57876	9.37479	1.76116	0.105091	0.73069	-4.94079
CDCA2	1.57746	11.4273	1.77663	0.102406	0.725554	-4.91827
RREB1	1.57685	10.6976	4.66393	0.000633973	0.0725964	-0.0968739
PANK1	1.57421	9.88013	1.50667	0.159207	0.772277	-5.29426
RDH13	1.57175	6.6426	1.44145	0.176469	0.785922	-5.37916
ATF2	1.57129	15.2269	2.07769	0.0611719	0.634866	-4.46049
SIK3	1.57091	7.97362	1.63082	0.130337	0.757325	-5.126
TSNAX	1.57046	10.1718	1.27447	0.227968	0.820825	-5.58448
ING1	1.56989	5.19536	1.57293	0.143174	0.763171	-5.2055
SRSF1	1.56794	12.3925	1.22203	0.246465	0.833445	-5.64513
ABCC1	1.5677	8.3678	2.58259	0.0249155	0.489565	-3.63157
GRAMD4	1.56759	4.20525	1.52899	0.153643	0.769954	-5.26464
EZR	1.56627	17.0511	2.38401	0.0355968	0.554165	-3.96445
NDRG3	1.56523	11.1686	1.65072	0.126164	0.754913	-5.09826
NUTM2B-AS1	1.56409	6.02923	2.09264	0.0595968	0.633821	-4.4369
HERPUD2	1.56285	12.0442	2.09698	0.0591467	0.633821	-4.43004
AGFG2	1.56039	5.53583	2.34245	0.0383381	0.564606	-4.03314
RPRD1B	1.56005	9.90512	3.107	0.00963702	0.330387	-2.72972
ANKRD13A	1.55953	10.1215	1.97631	0.072926	0.659474	-4.61848
CASK	1.55585	10.281	2.91018	0.0137684	0.403068	-3.07057
SAFB	1.55443	10.1167	1.89939	0.0832101	0.684072	-4.73589
PRDM15	1.54988	7.12642	2.45101	0.0315716	0.53573	-3.85295
TCEANC	1.54977	6.22831	1.35927	0.200451	0.802944	-5.48245
BTBD1	1.54682	9.72474	1.32045	0.212688	0.809195	-5.52975
CARF	1.54672	6.66222	1.67215	0.121804	0.754676	-5.06818
ERLIN2	1.54638	10.7644	3.95855	0.00210891	0.150241	-1.26254
COPG1	1.5461	13.2471	1.28689	0.223756	0.818641	-5.56984
UGCG	1.54363	6.20931	1.63774	0.128873	0.756659	-5.11638
FBXO3	1.54293	4.86587	1.49179	0.163014	0.775584	-5.31385
FNBP1	1.54234	10.8714	1.33778	0.207153	0.80464	-5.50876
GPR63	1.54134	5.75745	1.83845	0.0922851	0.704825	-4.82722
ARID3B	1.53942	5.6476	1.68913	0.118444	0.748479	-5.04417
PRR14	1.53716	7.69119	1.92298	0.0799214	0.676607	-4.70011
RSPRY1	1.53438	11.6113	2.48337	0.0297896	0.525827	-3.79879
FOXK2	1.53373	11.0987	1.88947	0.0846289	0.687119	-4.75085
FAM122C	1.53311	6.61581	2.26321	0.0441395	0.582197	-4.16302
TMEM63B	1.5307	12.1615	1.52608	0.154359	0.771508	-5.26852
HSPA1B	1.52973	10.6602	1.79896	0.0986394	0.719098	-4.88557
ATE1	1.52892	9.3213	1.35516	0.201719	0.803666	-5.48751
STAT2	1.52782	5.69939	1.2789	0.226459	0.819429	-5.57927
DCAF12	1.52618	11.6945	1.24836	0.237033	0.825116	-5.61492
PTAR1	1.52558	10.4201	2.48611	0.0296433	0.525827	-3.79419
NANOGP8	1.52376	4.19609	2.38059	0.0358149	0.554165	-3.97012
DIS3L2	1.52298	7.12295	1.31991	0.212863	0.809195	-5.5304
ERH	1.52216	17.3193	1.62583	0.131404	0.757772	-5.13293
SUZ12	1.52156	10.4048	1.96335	0.0745718	0.663274	-4.63842
SHOC2	1.5135	12.8144	3.80816	0.00274573	0.172458	-1.51838
LPP	1.51188	8.74677	2.80612	0.0166279	0.431622	-3.24992
G3BP1	1.51178	15.572	1.76672	0.104119	0.729046	-4.93271
ETV3	1.51139	11.7077	1.55294	0.147858	0.765612	-5.23254
GVQW2	1.50941	7.46911	1.81628	0.0958052	0.713795	-4.86006
CEPT1	1.50665	8.16735	1.77964	0.101891	0.725506	-4.91388
BCL9	1.50656	10.5203	3.14995	0.00891613	0.31933	-2.65518
PGBD1	1.49566	6.61413	2.65154	0.0219983	0.474617	-3.51449
GAPVD1	1.49512	12.5569	1.70012	0.116312	0.748382	-5.02855
PSIP1	1.49308	7.63337	1.41092	0.185081	0.792894	-5.41802
AMD1	1.49168	14.6981	1.43614	0.177944	0.787149	-5.38596
RUFY2	1.4899	11.1279	1.29926	0.219622	0.814489	-5.55515
TRAM2-AS1	1.4827	5.35691	1.6351	0.129431	0.756659	-5.12006
GDAP2	1.48151	8.47476	1.66758	0.122723	0.754687	-5.07461
CHD2	1.47981	9.23919	1.65895	0.124475	0.754687	-5.08674
LIN54	1.47929	5.16208	2.60803	0.0237978	0.481715	-3.58846
TMED8	1.47919	7.34023	1.36072	0.200008	0.802944	-5.48067
SEC61A2	1.47738	10.9921	2.4838	0.0297664	0.525827	-3.79806
POU2F1	1.47666	9.72517	3.321	0.00654696	0.275428	-2.35828
CLINT1	1.47606	12.6321	2.49734	0.0290509	0.522281	-3.77534
CD44	1.47207	16.3915	1.73196	0.110332	0.74175	-4.98299
CMTM6	1.47155	8.34487	1.90446	0.0824925	0.683979	-4.72821
APOA4	1.47018	6.72363	4.12251	0.00158619	0.130884	-0.986207
COLGALT1	1.46531	15.7906	1.8053	0.0975936	0.716827	-4.87625
OSTM1	1.46459	12.6152	1.28201	0.225402	0.818641	-5.5756
PCYOX1L	1.46455	10.5247	1.60186	0.136629	0.75888	-5.166
KLF3	1.46271	6.92941	2.22535	0.0471994	0.59261	-4.22451
HOOK3	1.45995	10.3783	1.65169	0.125965	0.754687	-5.09691
HPS3	1.45898	13.3666	1.8317	0.0933447	0.708834	-4.83724
CDV3	1.45884	15.7208	2.06006	0.0630798	0.639669	-4.48822
EXOC8	1.45862	7.23882	2.733	0.0189836	0.454554	-3.37539
WASL	1.45771	12.6667	2.51717	0.028033	0.515153	-3.74201
OSER1	1.45615	10.2858	1.36406	0.198983	0.800927	-5.47655
MIR4263	1.45604	7.06829	1.66367	0.123513	0.754687	-5.08011
RYR2	1.45584	4.3148	2.08536	0.060359	0.633826	-4.4484
NFYA	1.45527	10.8416	2.74524	0.0185674	0.453987	-3.35442
ZNF442	1.45158	6.41374	1.96711	0.0740916	0.662033	-4.63265
ATF6B	1.4479	13.9381	2.45979	0.0310783	0.533208	-3.83828
RAP2C-AS1	1.44581	5.01369	1.9848	0.0718662	0.659474	-4.60539
ELMSAN1	1.44444	6.30674	1.27008	0.229472	0.821152	-5.58963
CRLF2	1.4442	6.52829	2.60814	0.023793	0.481715	-3.58828
FANCD2	1.44268	11.6154	1.30329	0.218292	0.814489	-5.55035
UBE2Z	1.43879	12.8712	1.74458	0.108038	0.737774	-4.9648
MIR548H3	1.43515	4.31615	2.85028	0.0153486	0.42352	-3.17391
ZNF426	1.43509	6.28178	1.46008	0.171384	0.780336	-5.35516
TMEM19	1.42726	7.90081	2.44247	0.0320591	0.540191	-3.86721
ERI2	1.42622	7.83301	1.33531	0.207932	0.804867	-5.51176
TTC39C	1.4258	8.14129	1.67545	0.121145	0.753473	-5.06353
ATG16L1	1.42377	4.44933	2.29555	0.0416768	0.572779	-4.1102
NFIA	1.42216	4.12009	2.16723	0.0522936	0.612904	-4.31816
NUFIP2	1.41977	8.02466	2.19662	0.049655	0.602626	-4.27091
SORT1	1.41885	8.12458	2.29389	0.0417999	0.573914	-4.11291
GRWD1	1.41799	9.52867	1.22139	0.2467	0.833445	-5.64586
CNNM3	1.41576	7.94613	1.41577	0.183689	0.792894	-5.41189
CASC19	1.41555	4.52863	1.58638	0.140098	0.761948	-5.18719
UBA6	1.412	7.14151	2.40719	0.0341511	0.549462	-3.92598
DAZAP2	1.41108	8.26128	3.15864	0.00877702	0.317728	-2.64009
SYT11	1.40913	4.84832	1.613	0.134177	0.75849	-5.15066
HAUS5	1.40912	5.02168	1.24328	0.238831	0.825926	-5.62079
RAB11FIP2	1.40633	10.5919	1.59299	0.138607	0.761759	-5.17816
ATG12	1.402	11.6556	1.46368	0.170416	0.780296	-5.35051
TFDP1	1.40191	11.7769	1.31034	0.215974	0.813576	-5.54191
SCML2	1.39942	9.31763	1.62595	0.131378	0.757772	-5.13276
ZNF850	1.39728	9.53465	2.50995	0.0283995	0.518579	-3.75416
LDB1	1.39604	10.8654	1.60465	0.13601	0.75849	-5.16216
ANTXR1	1.39421	17.4728	2.01266	0.0684881	0.6502	-4.56224
LPGAT1	1.39361	9.58704	2.29291	0.0418727	0.574444	-4.11452
ARNT	1.3927	10.5518	1.68805	0.118654	0.748613	-5.04569
ETS2	1.3915	5.27997	1.47375	0.167732	0.780156	-5.33743
MIR548AJ2	1.38966	6.92081	2.13409	0.0554268	0.624498	-4.37112
ZFP91	1.38788	12.4241	1.58394	0.140653	0.761948	-5.19053
ZNF28	1.38724	5.56022	2.48694	0.0295988	0.525827	-3.79279
FBXO21	1.38627	8.35139	2.8963	0.0141196	0.40643	-3.09454
MAPK8IP3	1.38605	4.97772	3.5072	0.00468636	0.2327	-2.03576
TFCP2L1	1.38388	5.41863	1.58156	0.141194	0.761948	-5.19376
CPOX	1.38386	7.71066	1.96861	0.0738999	0.661679	-4.63034
AMOTL2	1.37688	8.22808	3.46653	0.0050404	0.241811	-2.1061
SPECC1	1.37635	9.4161	1.55253	0.147954	0.765612	-5.23309
KCTD13	1.37293	7.71996	1.25162	0.235886	0.824518	-5.61115
AC006487.1	1.36831	8.28609	2.10422	0.0584025	0.630701	-4.41857
PIAS4	1.36773	9.44356	1.29616	0.220654	0.814942	-5.55885
HNRNPU	1.36735	15.5929	1.25096	0.236118	0.824713	-5.61191
MEX3D	1.36655	3.76373	1.58343	0.140769	0.761948	-5.19122
OSBPL11	1.36616	8.43098	1.67069	0.122097	0.754687	-5.07024
PHLPP1	1.36533	11.0548	2.65365	0.0219146	0.474617	-3.5109
EPB41	1.36389	12.3756	4.74875	0.000551053	0.0657864	0.0388399
LINC01572	1.36291	5.9401	2.73682	0.0188529	0.454545	-3.36886
RIMKLB	1.36266	8.38719	1.32505	0.211207	0.809195	-5.5242
THUMPD1	1.3606	9.78411	1.34494	0.204898	0.804589	-5.50002
SCAMP1	1.35771	10.5857	1.34983	0.203373	0.803986	-5.49405
C5orf24	1.35596	11.1487	1.60528	0.135872	0.75849	-5.1613
ARGLU1	1.35548	10.2284	2.19194	0.0500666	0.604975	-4.27845
IRAK2	1.35324	6.29414	1.39992	0.188269	0.796254	-5.43188
RNF169	1.35223	7.92133	2.02821	0.0666682	0.645395	-4.53805
MIR593	1.35114	4.39981	3.28456	0.00699137	0.284954	-2.42151
CALR	1.35063	17.5066	2.21793	0.0478224	0.593259	-4.23652
KDELR2	1.34936	15.6658	1.95821	0.0752338	0.664412	-4.64631
AGO4	1.34887	6.25344	1.39123	0.190819	0.798568	-5.44278
GXYLT2	1.34865	4.89015	1.37051	0.19702	0.799155	-5.46858
CFAP97	1.34756	12.7294	1.52475	0.154686	0.771508	-5.27029
CRK	1.34491	9.53793	1.2673	0.23043	0.822272	-5.59289
PKN2	1.34487	14.7805	3.44397	0.00524837	0.246089	-2.14513
NCOA2	1.34263	7.68805	1.71272	0.113913	0.747087	-5.01059
ZKSCAN8	1.33657	8.71969	2.41652	0.0335851	0.547265	-3.91046
UCA1	1.33311	15.8949	1.51367	0.157445	0.772277	-5.28501
TIAM1	1.32434	5.78288	1.97201	0.0734688	0.659926	-4.62511
AGO1	1.31962	12.0456	1.40289	0.187405	0.794782	-5.42816
LPAR2	1.31508	7.17298	2.07434	0.0615297	0.636115	-4.46576
EPB41L2	1.31211	15.4373	3.02778	0.0111243	0.355323	-2.86708
TMX3	1.30834	7.452	1.76054	0.1052	0.731132	-4.94169
PAK2	1.30535	12.6482	1.24827	0.237067	0.825116	-5.61503
PTER	1.30396	9.35499	1.37177	0.196637	0.799155	-5.46701
EAF1	1.30267	5.60991	1.47456	0.167516	0.780156	-5.33637
TEAD1	1.30122	9.49102	1.81473	0.0960559	0.713867	-4.86235
RNF115	1.30052	10.4252	1.49032	0.163394	0.775858	-5.31578
METTL4	1.30035	10.4286	1.56133	0.145877	0.765612	-5.22122
ZNF561	1.29996	7.98308	1.42191	0.181942	0.790893	-5.4041
PPHLN1	1.29292	10.3921	1.27356	0.228279	0.8209	-5.58555
AGO3	1.2928	9.52462	1.93752	0.0779556	0.670723	-4.67797
COX10	1.28937	7.81999	1.72595	0.11144	0.743762	-4.99164
SMAD4	1.28691	11.8866	2.37295	0.0363069	0.554165	-3.98276
EPHA2	1.28555	13.8335	1.75198	0.106713	0.733216	-4.9541
TRIM45	1.2843	4.61752	1.41814	0.183015	0.791848	-5.40889
MIR548Z	1.2831	4.15789	1.65147	0.12601	0.754687	-5.09721
PIGM	1.27923	11.2987	1.75196	0.106718	0.733216	-4.95413
ZNF587B	1.27912	6.73077	1.93201	0.0786947	0.673502	-4.68637
SIRPA	1.27666	7.52822	1.86517	0.0881992	0.692471	-4.78735
MXD1	1.27508	5.93621	1.65644	0.124987	0.754687	-5.09026
PHACTR2	1.27432	8.55617	2.45266	0.0314781	0.535212	-3.85019
PFAS	1.2741	11.8234	1.76345	0.10469	0.730586	-4.93746
SNAI3-AS1	1.27369	7.41392	1.30939	0.216286	0.813618	-5.54305
SERINC5	1.27361	8.60392	1.4329	0.178846	0.787408	-5.3901
TMEM209	1.27214	14.5038	1.47077	0.168522	0.780156	-5.3413
KAT7	1.27168	8.59846	1.92161	0.0801091	0.676607	-4.7022
SCD	1.27144	13.0124	1.40631	0.186412	0.793837	-5.42384
SUMO4	1.2707	4.89337	1.46985	0.168768	0.780156	-5.34251
CDC42EP3	1.27019	11.8059	2.0798	0.0609475	0.634866	-4.45717
ARHGAP1	1.26942	10.627	1.93213	0.0786784	0.673502	-4.68618
RNF38	1.26782	10.6079	1.66489	0.123267	0.754687	-5.0784
DAAM1	1.26615	7.82924	1.75062	0.106957	0.734317	-4.95608
KDM5C	1.26444	8.39169	1.88141	0.0857985	0.688595	-4.76299
OCLM	1.26442	4.64146	1.8533	0.0899936	0.698415	-4.8051
HSPA14	1.26185	12.1047	2.17364	0.0517066	0.610477	-4.30787
OLFML2A	1.26132	5.84174	2.66813	0.0213485	0.471998	-3.48624
EFR3A	1.26079	7.85075	1.23991	0.240027	0.826821	-5.62466
EFCAB14	1.26014	11.625	2.74141	0.0186965	0.454252	-3.36098
SPIRE2	1.25851	5.64633	2.99786	0.0117444	0.364749	-2.91892
TTC9C	1.25816	9.63525	1.42981	0.179713	0.788845	-5.39404
FEM1C	1.25504	7.64056	1.68587	0.119082	0.74902	-5.04879
ZNF362	1.25365	5.00813	1.96691	0.0741163	0.662033	-4.63295
MOSPD1	1.25169	7.53083	1.34715	0.204209	0.804589	-5.49733
HECTD2	1.25147	4.86756	2.41727	0.0335402	0.547265	-3.90922
GABARAPL1	1.25077	9.02983	2.12545	0.0562728	0.627311	-4.38488
DIP2A-IT1	1.24718	4.89507	2.06983	0.062015	0.636394	-4.47286
ZNF8	1.24544	6.20104	2.73009	0.0190841	0.455017	-3.38038
ZNF2	1.24496	5.06379	1.34795	0.203957	0.804589	-5.49634
E2F3	1.24333	8.90764	1.88878	0.0847285	0.687119	-4.75189
ELOVL7	1.24318	5.79421	2.80202	0.0167521	0.431834	-3.25697
BCDIN3D	1.23998	5.45664	1.71566	0.113359	0.745679	-5.00638
RB1CC1	1.23976	8.6824	1.2799	0.226118	0.8189	-5.57809
NXN	1.23732	5.84289	1.50337	0.160045	0.773869	-5.29862
MIR644A	1.23501	5.23048	1.95402	0.075778	0.665747	-4.65273
SDAD1	1.23423	10.8244	1.81875	0.0954071	0.71366	-4.85641
PER2	1.23312	5.52321	2.03851	0.0654875	0.645027	-4.52197
THEM4	1.23255	8.84083	2.08631	0.0602591	0.633826	-4.4469
REEP3	1.23101	14.0108	2.71304	0.0196822	0.461436	-3.40955
ARL6	1.22824	5.31514	1.45428	0.172954	0.781824	-5.36266
ZFHX3	1.2282	5.11816	2.75725	0.0181679	0.449074	-3.33384
SIAH3	1.22815	4.04609	2.18857	0.0503646	0.604975	-4.28387
ZNF462	1.22814	5.43994	3.31212	0.00665256	0.277184	-2.37369
ODF2	1.22611	11.5948	1.83932	0.0921496	0.70443	-4.82593
KDELR1	1.22398	16.1819	1.86811	0.087761	0.691935	-4.78296
VPS4B	1.22378	10.5839	1.61142	0.134522	0.75849	-5.15284
CDCP1	1.22327	15.3647	2.00826	0.069012	0.65153	-4.56908
REST	1.22231	8.43595	1.80452	0.0977221	0.716827	-4.8774
HLTF	1.22058	10.4909	1.29891	0.21974	0.814489	-5.55557
GATM	1.22037	5.45501	1.85927	0.0890882	0.69588	-4.79619
BTRC	1.22011	9.62535	1.87523	0.0867054	0.68957	-4.77228
GEN1	1.22004	7.72418	2.31742	0.0400862	0.569347	-4.07432
PVR	1.2199	10.1307	2.03658	0.0657066	0.645395	-4.52498
DCLRE1C	1.21908	7.28054	1.26719	0.230466	0.822272	-5.59301
ANKRD40	1.21533	11.5339	1.3464	0.204444	0.804589	-5.49825
ZBTB14	1.21452	6.33735	2.17219	0.0518391	0.611026	-4.3102
HSPA1A	1.21347	9.43294	1.44462	0.175597	0.785627	-5.3751
ZNF66	1.21063	8.74292	1.87952	0.0860743	0.688974	-4.76582
OLFM2	1.20796	4.5792	1.40272	0.187455	0.794782	-5.42837
NMNAT2	1.2072	4.56387	1.78567	0.100866	0.72308	-4.90506
NPAS2	1.20713	5.96288	1.46896	0.169004	0.780156	-5.34366
EIF5A	1.20595	18.6077	2.06709	0.0623121	0.636468	-4.47717
RNF111	1.20433	5.4832	1.75436	0.10629	0.733216	-4.95065
MIR1277	1.20339	4.43328	1.68122	0.119999	0.749554	-5.05537
ARID1A	1.20281	7.62825	2.6458	0.0222281	0.475459	-3.52428
KDM6B	1.20183	5.5339	1.86248	0.0886037	0.693383	-4.79139
ABHD17C	1.20094	5.04276	2.50925	0.0284351	0.518579	-3.75533
CPS1	1.2003	8.60995	1.46796	0.169269	0.780156	-5.34495
AC145212.1	1.19972	9.82642	1.42455	0.181194	0.790295	-5.40074
PDP1	1.19968	11.6544	2.14251	0.0546147	0.621349	-4.3577
FAM122A	1.19966	8.82403	1.92211	0.0800402	0.676607	-4.70143
VSIG10	1.1983	5.41262	1.65679	0.124916	0.754687	-5.08977
ENTPD7	1.19804	7.82354	1.95512	0.0756357	0.665191	-4.65106
ZBTB7A	1.19773	6.08477	1.70644	0.115104	0.748382	-5.01956
TRERF1	1.19711	7.93989	1.85406	0.0898775	0.69826	-4.80396
CDC37L1	1.19377	5.34793	1.34427	0.205108	0.804589	-5.50084
ZNF730	1.19049	4.85808	2.83616	0.0157467	0.425401	-3.19824
NFIB	1.18936	7.56739	2.23133	0.0467024	0.589838	-4.21481
USP2	1.18848	4.28786	1.29648	0.220547	0.814942	-5.55846
NAV3	1.1872	5.81909	2.02628	0.066891	0.645395	-4.54105
FGD5-AS1	1.18657	10.3547	1.30876	0.216491	0.813618	-5.5438
ELOVL2	1.18655	10.1469	1.62747	0.131053	0.757772	-5.13066
ZNF649	1.18387	7.41679	1.66011	0.124237	0.754687	-5.08511
PRRG4	1.18029	9.67981	1.70458	0.115458	0.748382	-5.0222
EMCN	1.17894	6.09888	1.92277	0.0799501	0.676607	-4.70043
NAP1L4	1.17786	11.4571	1.33346	0.208523	0.80506	-5.51402
TTC5	1.17777	4.75853	1.3212	0.212446	0.809195	-5.52885
RYK	1.17728	15.1056	1.29613	0.220663	0.814942	-5.55888
EBF3	1.17578	5.45416	1.9817	0.0722518	0.659474	-4.61018
ITGA6	1.17206	5.38283	1.91062	0.0816298	0.682026	-4.71889
FEM1A	1.17118	5.08375	1.24627	0.23777	0.825611	-5.61733
MED20	1.17057	8.72357	1.44366	0.175859	0.785627	-5.37632
PDE10A	1.16987	11.6982	2.1763	0.0514654	0.609653	-4.30361
LBR	1.16683	8.96837	2.27552	0.0431859	0.578695	-4.14294
PKD2	1.16438	5.37502	1.96218	0.0747222	0.663274	-4.64022
ABLIM1	1.16384	10.2317	1.98805	0.0714647	0.657897	-4.60038
SENP7	1.16325	5.79906	2.0292	0.0665534	0.645395	-4.5365
CERS6	1.16219	14.7821	1.22379	0.245826	0.833445	-5.64313
RASAL2	1.15672	10.7347	1.25912	0.233262	0.82346	-5.60243
MCCC2	1.15653	9.08441	1.29067	0.222486	0.81771	-5.56536
PAPD7	1.156	11.9469	1.84181	0.0917631	0.70393	-4.82223
GALNT7	1.15551	9.6173	1.53762	0.151536	0.767198	-5.25311
KDM2A	1.15212	11.1049	1.68461	0.119329	0.74902	-5.05057
ADAM22	1.14961	9.31287	1.48568	0.164598	0.776583	-5.32185
WNK1	1.14747	12.8847	1.54524	0.149697	0.765612	-5.2429
MARCKS	1.14672	5.40182	1.78762	0.100537	0.722191	-4.90221
FICD	1.14061	5.24886	2.27039	0.0435803	0.58037	-4.1513
ZNF264	1.14024	6.74501	2.03922	0.0654069	0.645027	-4.52087
LPXN	1.13634	8.20925	1.78417	0.101119	0.723699	-4.90725
ADAP2	1.13477	5.32334	2.03194	0.0662384	0.645395	-4.53223
UBE2G1	1.13139	14.0274	2.26661	0.0438739	0.581978	-4.15747
SHH	1.12947	4.53867	2.2835	0.0425786	0.575723	-4.12991
TMEM192	1.12815	9.66455	1.95807	0.075253	0.664412	-4.64653
ZNF286B	1.12697	5.35337	1.77713	0.10232	0.725506	-4.91754
ZNF98	1.12518	7.66208	2.35213	0.0376824	0.560838	-4.01719
ZNF43	1.12407	6.42505	1.47158	0.168307	0.780156	-5.34025
LINC01278	1.12299	10.629	2.16581	0.0524241	0.613235	-4.32044
MBD3	1.11471	7.19232	1.32881	0.210003	0.807812	-5.51965
PCED1B-AS1	1.11378	5.91646	2.19375	0.0499068	0.603941	-4.27553
TWSG1	1.11126	11.0304	1.64466	0.127424	0.7564	-5.10674
ZNF655	1.10965	5.81114	1.93086	0.07885	0.674097	-4.68812
MIR4717	1.10793	6.09549	3.29408	0.00687242	0.281115	-2.40499
HNRNPL	1.10611	17.3843	1.97234	0.0734272	0.659926	-4.6246
MYADML	1.10353	5.92862	3.38648	0.00581914	0.259238	-2.24472
NEK7	1.10218	7.09922	1.32373	0.211632	0.809195	-5.52579
LRRC57	1.10105	6.53982	1.50386	0.15992	0.773869	-5.29797
TM2D1	1.09919	9.15024	1.60662	0.135575	0.75849	-5.15945
MRRF	1.09726	9.14994	1.58944	0.139405	0.761948	-5.18301
ZNF568	1.09708	4.54033	1.38549	0.192522	0.799155	-5.44996
VCPIP1	1.09622	8.74948	1.36659	0.19821	0.799155	-5.47342
TPP2	1.09572	9.25839	1.80834	0.0970949	0.716213	-4.87177
CDK6	1.09429	4.5037	2.60365	0.0239863	0.481715	-3.59588
MIR8086	1.09328	4.85534	2.32311	0.0396823	0.568624	-4.06497
MRAP2	1.09307	5.61068	1.32463	0.211343	0.809195	-5.52471
CALU	1.09046	15.0558	2.34885	0.0379033	0.562614	-4.02259
VNN1	1.08945	5.68176	2.44345	0.0320025	0.539778	-3.86557
RIN2	1.08932	6.5064	1.46451	0.170192	0.780296	-5.34943
MIR548F2	1.08835	3.75971	2.96745	0.0124103	0.37708	-2.97157
RNF139	1.08768	6.00087	2.12733	0.0560876	0.626193	-4.38188
RBM26-AS1	1.08744	6.74677	1.50859	0.158722	0.772277	-5.29173
LINC00641	1.08683	6.24747	1.90421	0.0825282	0.683979	-4.72859
MIR548N	1.08574	5.56589	1.86011	0.0889612	0.695211	-4.79493
UGT8	1.08559	7.19799	1.39232	0.190498	0.798568	-5.44142
PACS2	1.08484	5.74689	1.61229	0.134333	0.75849	-5.15164
ZNF615	1.08325	4.24099	2.05807	0.0632981	0.639938	-4.49134
NRF1	1.08168	5.68582	2.32691	0.0394147	0.568624	-4.05873
NPTN	1.08142	12.5315	1.61466	0.133816	0.75849	-5.14837
STARD3NL	1.08118	8.86666	1.72122	0.112318	0.743762	-4.99842
MIR548A2	1.08072	5.8399	2.65361	0.0219162	0.474617	-3.51097
INAFM2	1.08069	9.37494	1.84548	0.0911946	0.702725	-4.81677
ZNF141	1.08062	8.6269	2.31725	0.0400987	0.569347	-4.07461
UBE2D3	1.08004	18.2193	1.68358	0.119532	0.74902	-5.05203
KLHL15	1.07863	9.75682	2.17734	0.0513709	0.609465	-4.30193
ENTPD5	1.07628	7.74646	1.48368	0.16512	0.776583	-5.32447
PCDHB12	1.07445	5.54334	2.27056	0.0435673	0.58037	-4.15102
NHLRC2	1.0742	11.4428	2.03906	0.0654244	0.645027	-4.52111
ZNF286A	1.07324	5.37709	1.73557	0.109671	0.74175	-4.9778
ZIC5	1.07095	4.85158	1.87555	0.086658	0.68957	-4.77179
PTEN	1.07067	10.5988	1.28358	0.224873	0.818641	-5.57375
TSPAN31	1.0702	5.06926	1.84452	0.0913421	0.702725	-4.81819
ACBD3	1.06928	10.7819	1.23161	0.243001	0.830376	-5.6342
TLR6	1.06882	6.20181	1.28372	0.224826	0.818641	-5.57359
BMP3	1.0687	4.91372	1.6631	0.123629	0.754687	-5.08091
KBTBD7	1.06779	5.03533	1.42895	0.179954	0.789254	-5.39514
ZNF548	1.06752	5.62327	1.466	0.169794	0.780156	-5.3475
ZBTB39	1.06678	7.20464	2.37631	0.0360901	0.554165	-3.97721
SGPP1	1.06646	6.91084	1.97742	0.072787	0.659474	-4.61678
ZNF77	1.06646	4.34958	3.51854	0.00459229	0.231443	-2.01617
PREPL	1.06545	9.9965	1.37982	0.194213	0.799155	-5.45702
MIR3682	1.06479	7.13867	1.53797	0.15145	0.767198	-5.25264
ADCY9	1.06439	8.37119	1.48514	0.164738	0.776583	-5.32256
INO80D	1.06339	8.06212	2.67537	0.0210709	0.471998	-3.47389
PPIL3	1.05827	10.8999	1.28422	0.224655	0.818641	-5.57299
TMEM41A	1.05769	5.95245	2.71931	0.0194602	0.459395	-3.39883
ZNF384	1.05734	10.2121	2.53304	0.0272433	0.510525	-3.71528
PCSK7	1.05612	7.6027	2.65711	0.021778	0.474617	-3.50501
MIR376A1	1.05369	3.79882	1.68869	0.11853	0.748479	-5.04479
M6PR	1.05194	10.792	1.40811	0.185891	0.793672	-5.42157
CLSPN	1.05019	12.2205	1.64372	0.12762	0.756553	-5.10805
CXCL5	1.0491	8.01242	1.76809	0.10388	0.72798	-4.93071
TSPAN18	1.04879	4.10186	3.03014	0.0110768	0.35448	-2.863
TMCO3	1.04785	6.76709	1.48478	0.164832	0.776583	-5.32303
MIR4267	1.0475	4.75056	3.53503	0.00445889	0.226074	-1.98769
TATDN2	1.04734	4.97487	1.86338	0.088468	0.693383	-4.79003
TJP1	1.04677	9.4729	1.58187	0.141124	0.761948	-5.19335
SRFBP1	1.0455	9.94931	1.35271	0.202477	0.803666	-5.49051
ULK2	1.03941	5.49206	1.62219	0.132185	0.75849	-5.13796
MFHAS1	1.03863	9.54134	1.62052	0.132546	0.75849	-5.14028
XXYLT1	1.0378	4.76314	1.69391	0.117513	0.748382	-5.03739
NCDN	1.03329	6.08491	1.83118	0.0934267	0.708834	-4.83801
CD274	1.0313	8.20171	1.70852	0.114707	0.748382	-5.01658
UST	1.02845	6.66396	1.5282	0.153835	0.770104	-5.26569
MPZL1	1.02693	16.0321	1.80161	0.0982006	0.717764	-4.88167
LATS2	1.02537	7.85407	2.86996	0.0148104	0.418331	-3.13998
ICK	1.0242	7.28969	1.69978	0.116379	0.748382	-5.02905
LINC01364	1.0232	3.35826	4.10922	0.00162305	0.133272	-1.00849
WEE1	1.02206	12.1186	1.76324	0.104726	0.730586	-4.93777
ADO	1.02002	6.68848	1.91364	0.0812094	0.681722	-4.71431
SAMD8	1.01589	8.95737	1.75982	0.105326	0.731284	-4.94273
CDK8	1.01491	12.0598	1.73275	0.110186	0.74175	-4.98185
NHEJ1	1.01377	9.45266	2.2187	0.0477574	0.593259	-4.23527
NCL	1.01285	14.3622	1.43632	0.177892	0.787149	-5.38573
RBM24	1.01229	6.6197	2.19831	0.0495078	0.601636	-4.2682
CCSER2	1.01187	12.5156	2.05145	0.0640318	0.643863	-4.50173
C12orf56	1.01063	5.73368	1.55695	0.146909	0.765612	-5.22714
KIF20A	1.00964	13.8943	1.88475	0.0853119	0.687911	-4.75796
LRRC58	1.00886	7.74112	1.59384	0.138417	0.761759	-5.177
UBN2	1.00841	10.6088	2.8029	0.0167252	0.431834	-3.25545
ZNF595	1.00623	8.52689	1.66253	0.123745	0.754687	-5.08171
TRIB1	1.00432	6.0477	2.14769	0.0541203	0.619733	-4.34943
MIR495	1.00041	3.64715	2.18935	0.0502962	0.604975	-4.28263
KDM3B	0.998724	13.6218	1.65848	0.12457	0.754687	-5.08739
CCND2	0.996433	6.46313	1.77594	0.102525	0.725554	-4.91928
ZNF516	0.996061	3.94976	2.06908	0.0620965	0.636394	-4.47404
EFNB1	0.995718	7.22926	3.07598	0.0101939	0.338621	-2.78352
TBXA2R	0.995245	5.75376	1.42065	0.1823	0.790893	-5.4057
TMEM147-AS1	0.995215	3.77937	1.24734	0.237394	0.825289	-5.6161
NR2F1-AS1	0.992857	7.9302	2.29667	0.041594	0.572779	-4.10837
AC093151.2	0.992266	5.87711	2.73328	0.0189741	0.454554	-3.37492
SEL1L	0.992136	7.94819	2.25998	0.044393	0.582197	-4.16828
MRPS27	0.991987	14.2015	1.39364	0.19011	0.797925	-5.43977
MIR1299	0.99163	6.20906	1.43551	0.178118	0.787149	-5.38676
MIR4261	0.991067	5.40137	2.28832	0.0422156	0.575723	-4.12203
SMIM5	0.985434	6.57351	2.74791	0.018478	0.453981	-3.34986
TPK1	0.984334	5.00362	1.64304	0.127761	0.756553	-5.10899
IFRD1	0.984125	5.51028	1.49788	0.161446	0.774383	-5.30585
SETD1B	0.983193	6.38117	1.60637	0.135632	0.75849	-5.1598
ZBTB41	0.982516	7.78444	1.25047	0.23629	0.824713	-5.61247
CGREF1	0.979401	4.3382	2.76488	0.0179184	0.444867	-3.32075
KCTD21-AS1	0.978615	7.7434	1.28982	0.22277	0.818267	-5.56636
LINS1	0.978385	6.89099	1.6853	0.119193	0.74902	-5.04959
POLI	0.978054	6.72926	1.68428	0.119395	0.74902	-5.05104
REL	0.977806	9.21978	2.07457	0.0615058	0.636115	-4.46541
MIR190B	0.977741	4.16564	1.69851	0.116623	0.748382	-5.03085
TMEM127	0.976639	11.4407	1.2729	0.228504	0.821005	-5.58632
ZNF18	0.975789	5.54248	1.22177	0.246561	0.833445	-5.64543
MIR668	0.974918	4.92507	2.09064	0.0598047	0.633821	-4.44005
MCM10	0.971768	7.2191	1.77158	0.103275	0.72616	-4.92563
MICB	0.971375	5.01713	1.93979	0.0776519	0.670723	-4.6745
ANKRD13B	0.97011	6.77099	1.48071	0.165899	0.776794	-5.32836
MIR3916	0.961982	7.89356	2.01085	0.0687034	0.650441	-4.56506
DNMT3B	0.961756	4.56057	1.36723	0.198015	0.799155	-5.47263
TMEM161B	0.961366	9.50825	1.39117	0.190839	0.798568	-5.44286
STX17	0.959042	5.54457	1.29945	0.21956	0.814489	-5.55493
APLP2	0.958395	12.3517	1.58205	0.141082	0.761948	-5.19309
PUS7L	0.957729	5.31818	1.61333	0.134105	0.75849	-5.15021
NHLRC3	0.956166	6.6251	2.22464	0.0472582	0.59261	-4.22565
KIAA1671	0.956151	5.36128	1.92274	0.0799547	0.676607	-4.70048
ZNF283	0.955266	8.15293	1.26853	0.230007	0.821756	-5.59145
AL354896.1	0.954853	11.4491	1.61016	0.134799	0.75849	-5.15458
RASAL2-AS1	0.954419	3.82778	2.44722	0.031787	0.538301	-3.85928
FZD3	0.953844	6.01033	1.61371	0.134022	0.75849	-5.14968
RAET1K	0.953197	6.66708	1.22486	0.245439	0.833445	-5.64191
TMEM39A	0.952892	10.1902	1.36713	0.198046	0.799155	-5.47276
ZNF17	0.95148	8.14153	1.35913	0.200496	0.802944	-5.48263
ARL10	0.950934	6.05307	2.06746	0.0622722	0.636447	-4.47659
ZFP3	0.949339	4.78135	1.31235	0.21532	0.812845	-5.5395
TMCC1	0.949167	7.93094	1.45431	0.172946	0.781824	-5.36262
KLHL17	0.94903	4.44227	1.7814	0.101591	0.725139	-4.9113
ZNF654	0.948055	6.41596	1.79165	0.0998588	0.72197	-4.8963
ZNF554	0.947366	5.29199	1.46649	0.169662	0.780156	-5.34686
SUMO2	0.947292	19.1814	2.47556	0.0302107	0.528341	-3.81188
ZNF276	0.946487	4.49398	2.36323	0.0369431	0.556984	-3.99885
FSTL1	0.945803	6.54943	1.5987	0.137331	0.759424	-5.17034
RGS5	0.944071	15.5879	1.56604	0.144774	0.765612	-5.21485
AC103740.1	0.943549	4.42005	1.86708	0.0879138	0.692471	-4.78449
AP1S3	0.942405	6.14504	2.79472	0.0169751	0.435581	-3.26951
CEP89	0.941623	7.309	1.28377	0.224807	0.818641	-5.57352
SNORA32	0.938623	5.003	1.63443	0.129573	0.756659	-5.12099
MIR4528	0.938436	4.07085	1.55268	0.14792	0.765612	-5.23289
TRIM14	0.938119	5.50009	2.30435	0.0410296	0.569844	-4.09577
IKZF4	0.937063	3.72702	2.05965	0.0631243	0.639669	-4.48886
PCBP1	0.93592	15.9668	1.39769	0.188921	0.79725	-5.43469
C16orf72	0.935908	7.66827	1.82523	0.0943708	0.709805	-4.84684
ZNF493	0.935559	4.49475	1.98789	0.0714842	0.657897	-4.60062
MIR3975	0.932634	4.15372	2.76855	0.0177998	0.443648	-3.31446
MIR1273H	0.930516	5.6693	2.76337	0.0179676	0.445432	-3.32335
INE1	0.929958	4.43677	1.93874	0.0777925	0.670723	-4.67611
MIR548A3	0.929657	4.54995	1.8813	0.085814	0.688595	-4.76315
C2orf69	0.928621	5.78592	2.25663	0.0446574	0.583179	-4.17373
LRRC3	0.925024	6.18933	1.47824	0.166547	0.778738	-5.33158
SOAT1	0.9239	11.5363	2.41098	0.0339197	0.548483	-3.91967
ICOSLG	0.920322	5.06579	2.90585	0.0138771	0.40312	-3.07805
EPHB2	0.920193	6.29933	1.23522	0.241705	0.828383	-5.63006
FKRP	0.920103	3.89949	3.37289	0.00596316	0.261401	-2.26829
MPV17	0.918701	12.9767	1.65341	0.125611	0.754687	-5.09451
MIR1233-1	0.914301	9.26635	2.24582	0.0455208	0.585819	-4.19131
MIR1233-2	0.914301	9.26635	2.24582	0.0455208	0.585819	-4.19131
ACER2	0.914242	4.95728	1.61157	0.13449	0.75849	-5.15263
LONRF2	0.913392	5.08781	1.73463	0.109844	0.74175	-4.97916
UBR5-AS1	0.911306	4.0883	2.62291	0.0231664	0.480302	-3.56319
E2F2	0.910802	4.02557	1.7528	0.106569	0.733216	-4.95292
FBXL3	0.909269	6.88452	1.48697	0.164263	0.776583	-5.32017
MIR548Q	0.909159	3.8359	1.43869	0.177236	0.787108	-5.3827
CNOT11	0.908195	12.261	1.81506	0.0960021	0.713867	-4.86186
VN1R1	0.907562	5.56465	1.90848	0.0819287	0.682726	-4.72213
TMEM144	0.907189	6.12231	1.43759	0.177541	0.787108	-5.38411
ATXN7	0.905897	10.326	2.67243	0.021183	0.471998	-3.4789
ZNF221	0.905101	5.24135	2.00143	0.0698315	0.65486	-4.57967
PLAGL2	0.904535	10.0999	1.62791	0.130959	0.757772	-5.13005
BCL2L2-PABPN1	0.903283	6.98292	2.64862	0.0221151	0.475432	-3.51947
ABCC5	0.903241	8.07349	1.71554	0.113382	0.745679	-5.00656
WWTR1-AS1	0.901927	4.13186	2.83297	0.0158381	0.425401	-3.20373
GPR75	0.901488	5.49192	1.6935	0.117593	0.748382	-5.03798
SASH1	0.901446	4.36749	2.3406	0.038465	0.564779	-4.03619
ZXDC	0.899864	7.20377	1.57994	0.141565	0.762383	-5.19598
SENP1	0.899065	10.293	1.31165	0.215546	0.813333	-5.54033
HEATR6	0.898284	5.69909	1.25846	0.233494	0.823465	-5.6032
ZNF75A	0.897778	8.19657	1.66466	0.123313	0.754687	-5.07872
ELAVL1	0.897708	18.2162	1.71309	0.113842	0.747087	-5.01005
C14orf28	0.89733	5.25966	1.4987	0.161237	0.774352	-5.30477
PDCL3	0.897241	9.80663	1.38156	0.193694	0.799155	-5.45486
MIR4424	0.895732	3.6377	2.03084	0.0663645	0.645395	-4.53394
MIR548AZ	0.892508	8.47293	1.49073	0.163288	0.775858	-5.31525
NUP155	0.892276	12.4907	1.34884	0.203683	0.804589	-5.49527
LETM2	0.892129	4.94027	2.30605	0.0409057	0.569844	-4.09299
MIR6780B	0.891457	4.93668	1.54694	0.14929	0.765612	-5.24062
ZNF208	0.890207	8.61927	1.98043	0.0724104	0.659474	-4.61214
LINC01192	0.8857	3.29541	2.50985	0.0284043	0.518579	-3.75432
MZF1-AS1	0.883772	4.16636	2.90392	0.0139257	0.40312	-3.08138
TET3	0.883487	6.2436	2.33431	0.0388986	0.566486	-4.04655
PIAS1	0.878949	10.4897	1.37352	0.196109	0.799155	-5.46485
KRTAP4-12	0.87854	3.13989	2.8007	0.0167922	0.432208	-3.25924
SLC8A1-AS1	0.877952	4.20116	2.16339	0.0526477	0.6141	-4.32431
SRGAP1	0.876913	11.9867	1.7777	0.102222	0.725506	-4.9167
HNRNPCL1	0.874533	7.07783	1.25611	0.234312	0.824349	-5.60593
TNRC6C	0.874337	6.03614	1.88499	0.0852777	0.687911	-4.75761
ADAM10	0.873263	14.715	1.65387	0.125516	0.754687	-5.09386
STX18-AS1	0.870346	5.39302	2.03152	0.0662867	0.645395	-4.53289
ZNF620	0.869496	4.7687	1.28146	0.225591	0.818641	-5.57626
HLCS	0.869272	7.57582	2.20598	0.0488421	0.597211	-4.25582
CTRL	0.868119	4.76515	1.76299	0.10477	0.730586	-4.93813
ADAM19	0.867626	4.30172	2.0427	0.0650127	0.644981	-4.51542
APOC4	0.865749	6.34027	2.7845	0.0172924	0.439766	-3.28707
STOM	0.865288	5.32033	1.35241	0.202571	0.803666	-5.49088
GFOD1	0.863	4.70772	1.54144	0.150611	0.766162	-5.24799
LINC00862	0.861639	3.9146	2.20584	0.048854	0.597211	-4.25605
H6PD	0.859721	6.91964	1.69626	0.117057	0.748382	-5.03404
IPMK	0.857662	10.4457	1.94628	0.0767927	0.668497	-4.66459
OPN3	0.857245	4.17114	2.43651	0.0324034	0.543274	-3.87716
GPR155	0.856265	5.84997	1.38804	0.191763	0.799155	-5.44677
MIR466	0.855369	5.05908	2.09066	0.0598034	0.633821	-4.44003
FABP5	0.855058	11.8278	1.38508	0.192644	0.799155	-5.45047
ZNF557	0.853838	6.34719	1.26106	0.232587	0.82346	-5.60017
TAOK2	0.853237	7.79757	1.77291	0.103046	0.725554	-4.92369
MYRFL	0.853218	4.28323	1.52323	0.155062	0.772277	-5.27231
BCL9L	0.852731	7.17626	1.35614	0.201417	0.803044	-5.48631
EFR3B	0.850606	4.96006	1.68363	0.119522	0.74902	-5.05196
MIR4777	0.844607	3.58167	1.82024	0.0951675	0.712613	-4.85421
SOX2-OT	0.841524	5.36309	1.93809	0.0778789	0.670723	-4.67709
PARD6G-AS1	0.840563	4.50142	2.07776	0.0611639	0.634866	-4.46037
MIR4795	0.840237	3.56422	2.73955	0.0187597	0.454364	-3.36417
DNASE1L1	0.840023	5.81824	1.45312	0.17327	0.781902	-5.36416
WWTR1	0.838687	10.6204	1.70439	0.115494	0.748382	-5.02248
ADRB1	0.837325	5.06285	2.18299	0.0508624	0.608505	-4.29285
KCNMA1-AS2	0.837027	4.66155	2.24642	0.0454718	0.585819	-4.19032
ZNF703	0.835738	3.75525	1.39927	0.18846	0.796254	-5.43271
CPNE3	0.835716	8.32792	1.70847	0.114718	0.748382	-5.01666
JAG1	0.834057	3.93781	1.32904	0.209931	0.807812	-5.51938
FGF5	0.834017	3.56514	3.55926	0.00427	0.221441	-1.94585
DVL3	0.832869	7.8533	1.32969	0.209721	0.807649	-5.51858
MIR1226	0.832081	4.53018	1.91289	0.0813124	0.681722	-4.71543
MTHFSD	0.831896	6.77899	1.2368	0.24114	0.827544	-5.62825
GOLPH3	0.831661	6.25062	2.70421	0.0199994	0.464344	-3.42464
ZNF718	0.829657	8.2442	2.36142	0.0370628	0.556984	-4.00184
TLR3	0.829468	5.79397	1.75627	0.105953	0.732861	-4.94789
LINC01514	0.828756	3.35821	3.82703	0.00265597	0.170184	-1.48617
MIR550A3	0.825627	4.43502	2.11405	0.0574073	0.627701	-4.40299
LINC01201	0.825202	3.55144	2.64984	0.0220663	0.474989	-3.51739
STOX1	0.823248	5.25962	1.59661	0.137796	0.760499	-5.1732
IL16	0.823232	3.47282	3.51674	0.00460702	0.231492	-2.01927
ZBTB44	0.822768	8.22582	1.69185	0.117913	0.748479	-5.04031
MTMR6	0.821512	5.50815	1.96212	0.0747301	0.663274	-4.64031
KCTD7	0.819913	4.80975	1.53976	0.151018	0.766842	-5.25025
VPS9D1-AS1	0.81968	5.87613	1.85097	0.0903505	0.700245	-4.80858
MCM3	0.81829	11.2411	1.33838	0.206962	0.80464	-5.50803
MFAP3L	0.816853	7.40568	2.09554	0.0592954	0.633821	-4.43231
MIR548W	0.816645	4.15001	1.99916	0.0701065	0.655433	-4.58319
AC098650.1	0.816338	5.37537	1.67995	0.12025	0.750079	-5.05717
ZNF544	0.809205	5.10601	1.53912	0.151172	0.767162	-5.2511
COX8C	0.808818	5.21677	3.6886	0.0033921	0.197836	-1.72316
ARHGAP5	0.808115	11.7672	1.22286	0.246163	0.833445	-5.64418
MIR3171	0.807591	3.9887	1.51436	0.157271	0.772277	-5.28409
EMBP1	0.806118	5.40076	3.23182	0.00768953	0.299625	-2.51305
TRIM38	0.805612	6.65426	1.2231	0.246075	0.833445	-5.64391
DLC1	0.804746	3.78722	1.54899	0.148799	0.765612	-5.23786
ZNF407	0.804138	8.31223	1.50326	0.160073	0.773869	-5.29876
KRTAP2-1	0.802535	5.2669	2.26863	0.0437168	0.580809	-4.15417
CTDSPL2	0.802391	11.4256	2.26946	0.0436527	0.580415	-4.15282
ZNF587	0.800968	6.51558	1.47125	0.168395	0.780156	-5.34068
IDS	0.800046	9.38629	1.70524	0.115332	0.748382	-5.02126
DSC2	0.798698	3.8783	2.07224	0.0617559	0.636314	-4.46907
E2F7	0.797624	8.60987	1.50158	0.1605	0.773869	-5.30097
TM4SF4	0.796697	4.59939	2.23447	0.0464443	0.588977	-4.20973
CCL16	0.795975	4.42458	1.71124	0.114191	0.747584	-5.01269
CPQ	0.795426	4.44359	1.82824	0.0938914	0.709448	-4.84237
SCAF4	0.794799	11.5912	2.37855	0.0359456	0.554165	-3.97349
MDS2	0.79414	4.15321	2.25247	0.0449877	0.584303	-4.1805
GOPC	0.794137	10.0136	1.31707	0.213783	0.810497	-5.53382
NECAP1	0.793911	6.92468	1.42072	0.18228	0.790893	-5.40562
BLCAP	0.793621	4.50377	1.4868	0.164308	0.776583	-5.3204
ESRRAP2	0.793251	3.64179	1.31995	0.21285	0.809195	-5.53036
MIR377	0.791656	4.06821	2.46013	0.0310591	0.533208	-3.8377
ZC3H12C	0.790812	4.76822	1.28457	0.224539	0.818641	-5.57259
MIR4285	0.790664	5.15575	1.5718	0.143438	0.763186	-5.20705
KCTD15	0.789653	4.84007	1.23883	0.240412	0.827071	-5.62591
SEC24B-AS1	0.788238	3.50175	2.11929	0.0568837	0.627701	-4.39468
TMC4	0.788035	4.04512	2.60311	0.0240099	0.481715	-3.5968
FOXO3	0.787894	7.62987	3.21943	0.00786358	0.304524	-2.53456
TTLL3	0.786689	5.55412	2.65383	0.0219077	0.474617	-3.5106
MIR8089	0.786564	4.97411	2.21849	0.047775	0.593259	-4.23561
BTBD7	0.783595	6.80787	1.29836	0.219922	0.814489	-5.55622
TEF	0.783035	3.99018	1.85773	0.0893202	0.697045	-4.79848
ZNF93	0.782218	4.55559	2.11966	0.056846	0.627701	-4.39407
NPY1R	0.782187	4.3887	1.52046	0.155749	0.772277	-5.27599
P4HA2-AS1	0.781496	3.49482	2.84797	0.0154129	0.42352	-3.17789
DENND5B	0.781331	9.32906	1.50871	0.158691	0.772277	-5.29156
LMBR1	0.780827	7.92474	1.37461	0.195781	0.799155	-5.4635
MITF	0.7798	5.0111	1.88945	0.0846318	0.687119	-4.75088
LINC00174	0.779394	4.30674	2.0728	0.0616959	0.636314	-4.4682
FBXL4	0.779234	7.94048	1.65835	0.124596	0.754687	-5.08757
KLHL7-AS1	0.779233	4.20618	2.83668	0.0157318	0.425401	-3.19734
RFC3	0.778573	11.2226	1.28847	0.223224	0.818641	-5.56797
CREB5	0.777315	5.71715	1.5421	0.150452	0.765829	-5.24711
C15orf52	0.777076	6.13541	2.11615	0.0571963	0.627701	-4.39965
MIR548H2	0.776717	5.6027	2.36097	0.0370925	0.556984	-4.00259
MIR544A	0.776217	3.52708	2.18849	0.0503722	0.604975	-4.28401
OTULIN	0.775824	8.8899	1.52429	0.154801	0.771508	-5.27091
ZNF841	0.774873	6.15246	2.03048	0.0664057	0.645395	-4.5345
ANKH	0.774615	4.99699	1.39661	0.189239	0.79725	-5.43605
HSPB2	0.774348	4.05346	2.33306	0.0389855	0.566486	-4.04862
MIR548AQ	0.773314	6.21629	1.44376	0.175833	0.785627	-5.3762
MIR548AB	0.771571	3.90148	1.48356	0.165152	0.776583	-5.32463
MIR421	0.771329	4.64492	2.14484	0.0543919	0.620061	-4.35398
FAF2	0.769576	16.4979	1.30973	0.216174	0.813618	-5.54264
GPC4	0.769469	4.49821	2.03883	0.0654511	0.645027	-4.52147
MIR4509-1	0.767652	3.88537	1.36813	0.197742	0.799155	-5.47152
MIR4509-2	0.767652	3.88537	1.36813	0.197742	0.799155	-5.47152
IAPP	0.767343	3.99994	1.66779	0.122679	0.754687	-5.07431
LINC00852	0.766369	3.71723	1.24275	0.239018	0.825926	-5.62139
GK5	0.765685	7.7815	1.64792	0.126746	0.755804	-5.10219
MBD5	0.764627	6.22189	1.24031	0.239887	0.826617	-5.62421
ATF7	0.764334	8.65963	1.66584	0.123073	0.754687	-5.07706
ZNF783	0.763323	5.15948	1.28902	0.223038	0.818641	-5.56731
DYNAP	0.760398	3.62523	3.19781	0.00817693	0.309308	-2.5721
OSTC	0.759224	10.7882	1.35463	0.201884	0.803666	-5.48816
YTHDF2	0.758942	11.2541	1.46968	0.168812	0.780156	-5.34272
IL18R1	0.75651	4.19614	1.51515	0.157074	0.772277	-5.28305
SP4	0.756239	5.73852	1.83381	0.0930119	0.708368	-4.83411
LINC00374	0.754833	3.95243	1.65214	0.125873	0.754687	-5.09629
ANKRD36BP1	0.754061	4.93525	1.39567	0.189512	0.797316	-5.43722
UBXN7	0.753172	10.6327	1.48501	0.164773	0.776583	-5.32273
DYRK3	0.751583	10.7253	1.43876	0.177215	0.787108	-5.38261
TLCD2	0.751061	4.50284	1.66463	0.123318	0.754687	-5.07876
MIR95	0.748973	4.84307	1.67345	0.121544	0.754676	-5.06635
RNF17	0.748842	3.26164	2.55731	0.026078	0.50003	-3.67434
OVOL1-AS1	0.747518	3.71444	2.72502	0.01926	0.45727	-3.38906
C19orf12	0.747328	5.2485	1.278	0.226766	0.819434	-5.58033
ABCG4	0.743434	4.57718	1.45093	0.173868	0.783045	-5.36698
PAPD4	0.743351	10.6649	1.66908	0.122419	0.754687	-5.0725
TRIM56	0.743172	7.60806	1.56208	0.1457	0.765612	-5.2202
BRD2	0.74308	12.2702	1.81148	0.0965837	0.714852	-4.86715
SFXN2	0.742755	6.10897	1.25376	0.235135	0.824518	-5.60866
BIRC6	0.742561	10.2408	2.15491	0.0534381	0.617348	-4.33788
MEF2D	0.741246	7.63019	1.5453	0.149682	0.765612	-5.24281
MIR4291	0.740383	6.60226	1.36841	0.197657	0.799155	-5.47118
DSCR3	0.739966	6.46293	1.24855	0.236968	0.825116	-5.6147
ANKRD44	0.73882	4.60409	1.60914	0.135022	0.75849	-5.15598
HNRNPCL3	0.738432	6.2541	1.46931	0.168911	0.780156	-5.34321
NADSYN1	0.735631	6.25009	1.47504	0.167389	0.780156	-5.33574
CHL1-AS1	0.735337	4.50006	1.56909	0.144065	0.764462	-5.21072
MIR8070	0.734078	3.30284	2.65456	0.0218787	0.474617	-3.50935
NFIA-AS1	0.733872	3.98666	1.55319	0.147799	0.765612	-5.23221
NEK10	0.73279	3.53211	1.58294	0.14088	0.761948	-5.19189
NXF4	0.732267	3.99936	2.77278	0.0176639	0.443648	-3.3072
MIR4718	0.731137	4.44899	1.46145	0.171016	0.780296	-5.3534
FURIN	0.729317	4.98337	1.35424	0.202003	0.803666	-5.48863
MIR8073	0.729239	5.2359	1.66496	0.123251	0.754687	-5.07829
LINC01535	0.728985	3.49311	1.46845	0.169139	0.780156	-5.34431
PURA	0.728463	11.6565	1.47807	0.166592	0.778738	-5.3318
MAOA	0.727975	5.60254	1.6665	0.122939	0.754687	-5.07613
MIR4688	0.727453	4.15206	2.15455	0.053472	0.617348	-4.33846
MIR4436B1	0.726025	7.52467	1.51188	0.157894	0.772277	-5.28738
ZNF519	0.725493	6.57571	1.7084	0.11473	0.748382	-5.01675
CSRNP2	0.722009	4.27075	1.31403	0.214771	0.811887	-5.53748
AMER1	0.72011	5.13038	2.84839	0.0154013	0.42352	-3.17717
FKBP11	0.719749	6.16992	1.63448	0.129561	0.756659	-5.12091
NOTCH3	0.715275	4.16282	1.376	0.19536	0.799155	-5.46177
CD99P1	0.714357	5.3254	1.60718	0.135453	0.75849	-5.15868
CMTM4	0.711013	7.79363	1.33492	0.208058	0.804867	-5.51224
MIR154	0.709036	3.87417	1.24706	0.237492	0.82546	-5.61642
NAALADL2	0.708986	4.23053	1.24801	0.237155	0.825116	-5.61532
TNNI3	0.707882	4.39564	2.34453	0.0381961	0.564293	-4.02971
PAPD5	0.705545	11.8782	1.27053	0.229317	0.821152	-5.5891
MIR6830	0.703865	3.7942	2.34691	0.0380345	0.562614	-4.02579
MCIDAS	0.703718	3.55318	1.64444	0.127469	0.7564	-5.10704
MIR4279	0.703236	3.3908	2.39368	0.0349863	0.554165	-3.94841
FNIP1	0.701728	11.3264	1.40438	0.186971	0.794782	-5.42628
MIR7154	0.701578	4.55243	1.37132	0.196775	0.799155	-5.46758
MIR3913-2	0.700801	3.6871	2.39042	0.0351907	0.554165	-3.95382
ADAM32	0.700761	3.78419	1.59376	0.138435	0.761759	-5.17711
ZNF23	0.699639	5.1034	2.16733	0.0522836	0.612904	-4.31799
TICRR	0.69962	5.76285	1.45213	0.173538	0.782317	-5.36543
UVSSA	0.699617	3.87438	1.29588	0.220746	0.814942	-5.55917
MIR3065	0.69825	4.36307	1.38377	0.193034	0.799155	-5.45211
DLX2	0.698075	5.33893	1.58852	0.139614	0.761948	-5.18427
OGT	0.697962	8.98427	1.45185	0.173616	0.782458	-5.3658
DENND1B	0.697918	5.68804	2.23378	0.0465009	0.588977	-4.21085
KIAA1217	0.697024	4.20559	1.3988	0.188598	0.796254	-5.4333
DDX4	0.696424	3.6182	1.30179	0.218784	0.814489	-5.55213
MIR222	0.693418	3.62881	1.67709	0.120817	0.752178	-5.0612
MIR4506	0.69281	3.88099	2.06661	0.0623644	0.636616	-4.47793
MIR4663	0.691093	4.56597	1.70731	0.114938	0.748382	-5.01831
MIR1260A	0.689101	6.92953	1.30144	0.218902	0.814489	-5.55255
CHAT	0.688511	4.83384	2.33279	0.0390042	0.566486	-4.04906
LINC00572	0.688203	4.13334	1.90602	0.0822727	0.683899	-4.72585
CNTD2	0.687875	4.81534	1.8283	0.0938825	0.709448	-4.84229
TMEM236	0.686286	3.74536	1.89702	0.0835472	0.685022	-4.73947
PTCRA	0.685367	3.76622	2.25161	0.0450559	0.584303	-4.18189
LINC01318	0.68397	3.68519	1.88196	0.0857179	0.688595	-4.76216
IFT140	0.683241	4.06439	2.1786	0.0512574	0.609465	-4.29991
UBE2V1	0.682103	16.7599	2.26008	0.0443847	0.582197	-4.16811
FCRLA	0.682038	4.82365	2.69262	0.0204235	0.466742	-3.44445
GPR141	0.681525	4.30204	1.30509	0.217698	0.814154	-5.5482
ZNF99	0.680159	5.118	1.69031	0.118214	0.748479	-5.0425
TMEM169	0.680096	4.73489	1.58337	0.140782	0.761948	-5.1913
MIR4438	0.68008	3.85738	1.98339	0.0720416	0.659474	-4.60757
EXTL3-AS1	0.677078	3.62357	2.44895	0.0316883	0.537169	-3.85638
LINC00564	0.676652	3.31895	2.12456	0.0563606	0.627701	-4.38629
CTSK	0.675729	5.08323	1.43366	0.178635	0.787408	-5.38913
TPRXL	0.674329	5.79069	1.51809	0.156338	0.772277	-5.27913
IL6R	0.674024	4.51342	1.3856	0.192489	0.799155	-5.44982
EIF1B-AS1	0.672603	3.51669	2.43673	0.0323904	0.543274	-3.87678
MIR7151	0.672258	4.14571	2.45912	0.0311154	0.533208	-3.83939
LRRK1	0.671645	5.38261	1.85405	0.0898791	0.69826	-4.80398
PSMD6-AS2	0.670491	3.79869	1.6584	0.124586	0.754687	-5.08751
MIR613	0.66978	3.27211	1.57654	0.142344	0.763171	-5.2006
PRRG1	0.669356	9.20691	1.33561	0.207839	0.804867	-5.5114
MIR1284	0.667629	3.67085	1.25927	0.233213	0.82346	-5.60226
IL31	0.666096	3.29253	2.64416	0.0222941	0.475459	-3.52706
ZNF492	0.665356	5.23628	2.149	0.0539959	0.619195	-4.34734
MIR3609	0.665099	4.99251	1.44651	0.175075	0.785627	-5.37266
CXADR	0.664023	4.73348	1.42071	0.182281	0.790893	-5.40562
MIR548E	0.661874	3.59147	1.32418	0.211487	0.809195	-5.52525
MPZL3	0.661826	6.23398	1.37333	0.196166	0.799155	-5.46508
FST	0.659514	3.91021	1.88928	0.0846555	0.687119	-4.75113
EXOSC6	0.659423	4.04068	1.51479	0.157162	0.772277	-5.28351
MIR515-1	0.659313	3.54702	1.6271	0.131133	0.757772	-5.13117
RFX3-AS1	0.659138	4.18672	1.88631	0.0850856	0.687903	-4.75561
YIPF6	0.658844	7.08954	1.28602	0.224049	0.818641	-5.57087
MIR520E	0.658673	4.07402	1.52249	0.155246	0.772277	-5.2733
MIR7159	0.658434	3.5658	1.62159	0.132314	0.75849	-5.13879
MIR3173	0.658294	6.05298	1.30393	0.218079	0.814489	-5.54958
MIR5684	0.658026	6.77502	1.40022	0.188183	0.796254	-5.43152
EHD4	0.656967	4.21782	1.96676	0.0741361	0.662033	-4.63319
MIR380	0.656797	3.39224	1.54747	0.149163	0.765612	-5.2399
KLHL18	0.655916	4.68306	1.32137	0.212391	0.809195	-5.52864
ZNF565	0.655645	4.11691	1.57381	0.142973	0.763171	-5.20431
SEMA3B-AS1	0.654508	4.36998	2.14482	0.054393	0.620061	-4.354
SAMD7	0.654371	3.54415	1.49779	0.16147	0.774383	-5.30597
BCAS4	0.653515	4.68514	1.5679	0.144342	0.764783	-5.21234
IL7R	0.650993	4.16804	1.3679	0.197811	0.799155	-5.4718
TDH	0.650486	5.11981	1.46471	0.17014	0.780296	-5.34917
SNORD60	0.649669	3.57716	1.8809	0.0858736	0.688595	-4.76376
FAM183BP	0.648565	3.34896	2.22576	0.0471648	0.59261	-4.22384
SNAI3	0.647597	3.6115	1.91084	0.0815986	0.682026	-4.71855
SPRYD4	0.64691	7.08288	1.35081	0.203067	0.803688	-5.49284
MIR6877	0.646459	7.78007	2.02391	0.0671672	0.645703	-4.54475
C21orf140	0.646425	4.54552	1.48469	0.164855	0.776583	-5.32315
CU633980.1	0.646425	4.54552	1.48469	0.164855	0.776583	-5.32315
RASGRP3	0.645408	5.15235	1.27354	0.228285	0.8209	-5.58557
C1orf61	0.645023	3.90796	1.43723	0.177641	0.787108	-5.38457
ZNF621	0.64499	6.15845	1.25917	0.233246	0.82346	-5.60237
CDRT15	0.643947	4.24149	2.307	0.0408366	0.569844	-4.09143
TEX41	0.643513	4.95437	2.03518	0.065867	0.645395	-4.52717
FAXDC2	0.643349	4.46073	1.34276	0.205583	0.804589	-5.50269
LINC01342	0.642388	3.85064	2.49457	0.0291961	0.522281	-3.78
GLUD1	0.641208	11.6957	1.27313	0.228426	0.8209	-5.58605
ZNF728	0.639245	5.72844	1.99565	0.0705324	0.657282	-4.58862
HCST	0.638613	4.72235	1.69256	0.117774	0.748479	-5.0393
MIR1184-1	0.638353	3.5691	2.04207	0.0650839	0.644981	-4.51641
MIR1184-2	0.638353	3.5691	2.04207	0.0650839	0.644981	-4.51641
MIR6759	0.637502	5.37429	1.29136	0.222255	0.817394	-5.56454
NAMPT	0.63642	10.4841	1.46624	0.16973	0.780156	-5.34719
MIR1303	0.636179	6.54408	1.79562	0.0991947	0.72197	-4.89048
BST1	0.635731	3.73529	1.72785	0.111089	0.742816	-4.98891
GAN	0.635591	7.03545	1.24805	0.237143	0.825116	-5.61528
MIR4698	0.635213	4.28333	1.69943	0.116446	0.748382	-5.02954
PNMA5	0.633955	3.97459	1.79967	0.0985222	0.719046	-4.88453
ZEB1-AS1	0.63379	6.57032	1.22078	0.246919	0.833445	-5.64655
MIR4252	0.633028	5.28442	1.69801	0.11672	0.748382	-5.03157
TIMM23B	0.632958	8.84461	1.27777	0.226842	0.819434	-5.5806
NKG7	0.631841	4.82862	2.05425	0.0637198	0.641505	-4.49733
AL161452.1	0.630612	4.6626	1.23378	0.242221	0.829363	-5.63171
UPF2	0.630444	9.09453	1.31996	0.212848	0.809195	-5.53034
MIR517B	0.630345	3.20834	1.58644	0.140086	0.761948	-5.18712
MFSD1	0.629173	4.35459	1.41163	0.184878	0.792894	-5.41713
MIR4311	0.628548	5.61935	2.11613	0.0571989	0.627701	-4.39969
FBXO39	0.627708	3.73673	1.72819	0.111026	0.742816	-4.98842
MIR4740	0.625721	4.98797	1.25187	0.235799	0.824518	-5.61086
MIR4268	0.62529	3.29552	1.4297	0.179744	0.788845	-5.39419
MIR4696	0.625246	3.01382	2.17719	0.0513849	0.609465	-4.30218
OSBPL10-AS1	0.625206	10.5663	1.6299	0.130534	0.757534	-5.12728
DISC1-IT1	0.625105	3.90181	1.60497	0.13594	0.75849	-5.16172
NRP2	0.624183	4.22031	1.38601	0.192367	0.799155	-5.44931
MIR4509-3	0.623207	3.96312	1.25368	0.235163	0.824518	-5.60876
NLGN1	0.622082	3.75826	1.59733	0.137635	0.760014	-5.17221
MIR196A1	0.621236	5.49138	1.28823	0.223306	0.818641	-5.56825
PBX4	0.621181	4.80129	1.70112	0.116121	0.748382	-5.02714
SNORD37	0.620103	3.69232	1.60114	0.136787	0.75888	-5.16698
MIR548M	0.619888	4.38349	1.3343	0.208255	0.804867	-5.513
DSC3	0.619582	4.19451	1.75906	0.10546	0.731445	-4.94384
LINC01176	0.619086	3.8075	1.58634	0.140107	0.761948	-5.18725
C15orf54	0.618993	4.24381	2.25959	0.044423	0.582197	-4.1689
MIR6729	0.618702	4.84234	1.67772	0.120692	0.75189	-5.06031
APOC2	0.617703	5.15357	1.77485	0.102712	0.725554	-4.92087
IQANK1	0.615309	4.63203	1.33992	0.206477	0.80464	-5.50615
HOXA2	0.614314	3.94951	1.51641	0.156758	0.772277	-5.28137
HOXD3	0.614233	5.08037	1.80303	0.0979676	0.717605	-4.8796
SPRR1A	0.613196	4.29252	1.88113	0.0858387	0.688595	-4.7634
MIR10B	0.612362	3.28158	1.78257	0.101391	0.724722	-4.90959
ZNF764	0.612273	4.78714	1.36642	0.198262	0.799173	-5.47363
ABCG2	0.610689	3.59586	1.51781	0.156408	0.772277	-5.27951
MIR656	0.610652	4.27604	1.47513	0.167366	0.780156	-5.33563
MIR4756	0.610078	3.47613	2.03342	0.0660682	0.645395	-4.52992
GAS1RR	0.609992	3.54438	1.50727	0.159055	0.772277	-5.29346
VCAN-AS1	0.609966	3.75668	1.63779	0.128863	0.756659	-5.11631
SOX10	0.608892	5.87512	1.29889	0.219746	0.814489	-5.55559
ARL8B	0.606975	11.21	1.26868	0.229955	0.821756	-5.59127
MIR4473	0.60635	3.16444	2.69324	0.0204002	0.466742	-3.44338
NEUROD4	0.605543	4.05863	1.36593	0.198413	0.79959	-5.47425
FCRL6	0.604999	5.00663	1.46154	0.17099	0.780296	-5.35327
DGCR8	0.603852	7.33949	1.63353	0.129763	0.756659	-5.12224
RSPO4	0.603299	4.73748	1.67242	0.121749	0.754676	-5.06779
NUDT15	0.603038	4.4661	2.04758	0.0644631	0.643863	-4.50778
RLN1	0.602426	3.7415	1.49507	0.162169	0.774383	-5.30955
AKAP2	0.601738	4.21313	2.31031	0.0405972	0.569477	-4.08601
LINC00601	0.601456	3.80831	1.67365	0.121503	0.754676	-5.06606
LINC01290	0.601226	3.58239	1.88604	0.0851246	0.687903	-4.75602
LIF	0.599319	4.84713	1.39592	0.189441	0.79725	-5.43692
MIR892A	0.599164	3.79276	1.72737	0.111177	0.742816	-4.9896
MIR4725	0.598884	8.40488	1.31708	0.213779	0.810497	-5.53381
FMN1	0.598754	4.01492	1.60926	0.134996	0.75849	-5.15582
MIR676	0.598714	3.41589	1.53367	0.152497	0.767198	-5.2584
VASH2	0.597051	4.34621	1.24735	0.237391	0.825289	-5.61609
CCDC85C	0.596804	5.98148	1.72014	0.11252	0.744226	-4.99997
CDK12	0.596602	9.79144	1.26248	0.232097	0.82346	-5.59852
ZNF814	0.594669	5.06598	2.50004	0.0289102	0.521593	-3.77081
CAPN10	0.593848	4.6327	1.26297	0.231925	0.82346	-5.59794
AADACP1	0.592311	3.32718	2.33592	0.0387874	0.56612	-4.04391
KIF26A	0.592162	4.292	1.43597	0.177992	0.787149	-5.38619
LINC01307	0.5915	4.24893	1.34082	0.206195	0.804589	-5.50506
GPIHBP1	0.590037	3.2679	2.67193	0.0212024	0.471998	-3.47976
ZNF552	0.587754	5.65295	1.88243	0.0856503	0.688595	-4.76146
CD300E	0.587633	3.81929	2.39975	0.0346087	0.552381	-3.93834
F11	0.587547	3.5979	1.56617	0.144744	0.765612	-5.21467
LINC01490	0.587216	3.34718	1.94092	0.0775018	0.670723	-4.67277
ASIC5	0.587185	3.94417	2.04867	0.064342	0.643863	-4.50608
HNF1A-AS1	0.58673	4.01382	1.49487	0.16222	0.774383	-5.30981
SMAD7	0.586557	4.0024	1.66817	0.122603	0.754687	-5.07378
MIR4460	0.586474	4.34651	1.99544	0.0705583	0.657282	-4.58895
LCE1E	0.584782	11.6284	1.49983	0.160947	0.773869	-5.30328
MAP2K6	0.584689	4.01183	1.49852	0.161283	0.774354	-5.30501
PDP2	0.582715	11.1462	1.3938	0.190064	0.797925	-5.43957
C21orf2	0.582012	4.37281	1.51598	0.156865	0.772277	-5.28194
ZNF19	0.581887	10.8923	1.21825	0.247843	0.834889	-5.64943
TWISTNB	0.581138	12.3122	1.49686	0.161707	0.774383	-5.30719
AQP7	0.580104	3.96461	1.6156	0.133612	0.75849	-5.14708
MIR93	0.579946	4.18806	1.65397	0.125496	0.754687	-5.09372
GACAT1	0.57962	3.38496	2.34772	0.0379799	0.562614	-4.02446
SPATA32	0.579581	3.81158	1.52513	0.154592	0.771508	-5.26978
MIR6165	0.579153	6.30377	1.61408	0.133942	0.75849	-5.14917
LINC00310	0.577628	3.72941	1.54283	0.150275	0.765612	-5.24612
REC8	0.57733	5.58086	1.43726	0.177632	0.787108	-5.38453
CEACAM1	0.576357	3.37476	1.31179	0.215501	0.813333	-5.54017
LINC00619	0.57609	4.17053	1.9125	0.081367	0.681722	-4.71603
STX17-AS1	0.575733	4.18263	1.56553	0.144893	0.765612	-5.21553
FBXO4	0.575649	8.06748	2.04318	0.0649583	0.644981	-4.51467
LINC01561	0.574263	3.75798	1.37913	0.19442	0.799155	-5.45788
HS3ST3A1	0.570105	4.12875	1.78122	0.101622	0.725139	-4.91157
MIR197	0.569761	5.11009	1.47821	0.166555	0.778738	-5.33162
SPATA42	0.569438	3.57768	1.80849	0.0970718	0.716213	-4.87156
MIR101-1	0.569367	4.09006	1.5401	0.150934	0.766842	-5.24978
MIR4436B2	0.567782	7.06185	1.26155	0.232418	0.82346	-5.5996
ZNF257	0.565962	7.62621	1.44398	0.175772	0.785627	-5.37591
CXCL17	0.565915	4.65796	2.54736	0.0265495	0.504118	-3.69113
DOCK2	0.565784	3.15818	2.3147	0.0402809	0.569347	-4.07879
CTAGE1	0.565335	4.63739	1.39096	0.190901	0.798568	-5.44313
RSG1	0.561624	3.1134	1.73218	0.110292	0.74175	-4.98268
MIR4255	0.559043	5.14982	1.78198	0.101492	0.72513	-4.91045
ZNF790-AS1	0.558633	5.59034	1.70051	0.116238	0.748382	-5.028
JAK3	0.558357	4.69347	2.12803	0.0560186	0.626193	-4.38076
PTENP1	0.558028	6.82374	1.56373	0.145315	0.765612	-5.21798
PPAT	0.557967	13.4329	1.46681	0.169578	0.780156	-5.34645
C3orf38	0.557867	8.3021	1.77907	0.101988	0.725506	-4.9147
MIR3117	0.557837	4.89422	1.53638	0.151836	0.767198	-5.25476
HOXB-AS1	0.556799	5.61303	1.40745	0.186083	0.793801	-5.42241
MGAT3-AS1	0.55533	4.48681	1.80999	0.0968258	0.715796	-4.86934
MIR609	0.555143	3.66101	1.27735	0.226987	0.819434	-5.5811
BAG5	0.554046	11.0272	1.26287	0.231962	0.82346	-5.59806
MISP	0.553539	3.71706	1.44287	0.176079	0.785922	-5.37734
MIR1179	0.552704	3.96202	1.44778	0.174728	0.785365	-5.37103
TIE1	0.55052	3.87214	1.61119	0.134574	0.75849	-5.15316
LIPT2	0.550137	4.20462	1.55393	0.147622	0.765612	-5.2312
LINC01180	0.549941	4.14239	1.67076	0.122083	0.754687	-5.07014
KNCN	0.548824	5.16439	2.08754	0.0601302	0.633821	-4.44496
MIR3978	0.548008	4.22883	1.42556	0.18091	0.790295	-5.39946
INPP4A	0.547975	5.28756	2.012	0.0685665	0.6502	-4.56327
DCAF4L1	0.547927	3.8541	1.40301	0.18737	0.794782	-5.428
LINC01267	0.547926	3.4329	1.579	0.14178	0.762507	-5.19726
S100A9	0.546289	4.00637	1.51021	0.158313	0.772277	-5.28958
MIR6775	0.546052	8.79453	1.23687	0.241113	0.827544	-5.62816
NHLRC4	0.545351	6.21528	1.78852	0.100385	0.722191	-4.90089
LINC01204	0.544579	7.0237	1.22084	0.246897	0.833445	-5.64648
SNAP25-AS1	0.544157	3.58897	1.6964	0.117029	0.748382	-5.03384
LINC01134	0.543237	3.88054	1.36768	0.197879	0.799155	-5.47208
ST7-AS1	0.541116	4.53618	1.39636	0.189311	0.79725	-5.43636
MIR107	0.538824	4.98818	1.26968	0.229609	0.821396	-5.5901
LINC00051	0.537873	3.69262	2.09256	0.0596051	0.633821	-4.43703
ZNF578	0.537231	4.90836	1.50057	0.160759	0.773869	-5.30231
C16orf54	0.536418	3.67878	1.59121	0.139007	0.761948	-5.18059
FAM181A-AS1	0.535859	4.61137	2.32566	0.0395027	0.568624	-4.06079
INE2	0.535557	3.538	1.25881	0.233372	0.82346	-5.6028
MIR1288	0.53428	3.23927	1.31466	0.214566	0.811819	-5.53672
ZNF341-AS1	0.533168	3.70495	1.52278	0.155173	0.772277	-5.27291
PWRN1	0.531843	3.46506	1.64537	0.127275	0.7564	-5.10574
MIR4448	0.531743	4.94641	1.46422	0.170271	0.780296	-5.34981
LINC00445	0.530463	3.47575	1.85475	0.0897728	0.69826	-4.80293
MIR548AM	0.530319	3.63673	1.81733	0.0956364	0.71366	-4.85852
RPRML	0.529845	4.37865	2.22339	0.0473634	0.592631	-4.22769
MIR5701-2	0.529163	3.33656	1.86992	0.0874906	0.690563	-4.78023
MIR5701-1	0.529163	3.33656	1.86992	0.0874906	0.690563	-4.78023
MIR5701-3	0.529163	3.33656	1.86992	0.0874906	0.690563	-4.78023
ADAM2	0.528956	4.10279	1.25125	0.236017	0.824589	-5.61158
AKAP14	0.528262	3.65126	1.49537	0.162091	0.774383	-5.30915
CDHR1	0.527832	3.88413	1.25032	0.236342	0.824713	-5.61265
MIR1587	0.527207	3.86689	1.57112	0.143594	0.763459	-5.20796
MIR6126	0.52647	3.92054	1.37129	0.196782	0.799155	-5.46761
MIR548AO	0.526201	3.21792	1.73388	0.10998	0.74175	-4.98023
MIR325	0.523052	3.46419	1.42403	0.181341	0.790295	-5.40141
MIR663A	0.522954	4.22918	1.60347	0.136271	0.75849	-5.16378
MIR378E	0.520844	5.22996	1.5178	0.156411	0.772277	-5.27952
LINGO2	0.520394	3.20751	1.59033	0.139205	0.761948	-5.18179
APOF	0.520019	4.1575	1.63765	0.128892	0.756659	-5.11651
TTC28-AS1	0.51996	3.59433	1.26346	0.231757	0.82346	-5.59738
MIR7156	0.51884	4.94878	1.2627	0.232019	0.82346	-5.59826
MIR211	0.517986	3.7856	1.94933	0.0763914	0.667655	-4.65992
MIR5739	0.51792	4.61673	1.30449	0.217895	0.814489	-5.54891
GLIPR1L1	0.516855	5.24543	1.35792	0.200868	0.802944	-5.48412
MIR8052	0.515591	4.05449	1.5435	0.150115	0.765612	-5.24523
MIR4731	0.515043	3.99334	1.41068	0.185149	0.792894	-5.41832
SUMF1	0.51381	3.95271	1.62693	0.131167	0.757772	-5.1314
MIR3937	0.512878	3.86628	1.24485	0.238274	0.825797	-5.61897
KSR2	0.51254	3.76926	1.93786	0.0779104	0.670723	-4.67746
LINC00868	0.512457	3.55129	1.62972	0.130573	0.757534	-5.12754
GZMB	0.510634	5.45986	1.34246	0.205676	0.804589	-5.50305
IFI44	0.509199	4.05971	1.36174	0.199692	0.802631	-5.47941
KRTAP4-1	0.508018	3.62998	2.01871	0.0677752	0.647934	-4.55285
MIR143	0.50776	5.12939	1.44129	0.176514	0.785922	-5.37936
SPNS3	0.507508	4.9738	1.50976	0.158428	0.772277	-5.29018
SAA3P	0.506664	5.51689	1.99107	0.0710929	0.657893	-4.59571
AC112719.2	0.506335	3.44333	1.30183	0.218771	0.814489	-5.55208
CASC10	0.506144	4.63028	1.39599	0.18942	0.79725	-5.43682
NCOR1	0.50564	11.7811	1.28054	0.225901	0.818641	-5.57733
EN1	0.504389	3.53835	1.57266	0.143239	0.763186	-5.20588
EPB41L5	0.503536	9.24131	1.48336	0.165203	0.776583	-5.32489
MMD	0.503132	3.57354	1.35797	0.200854	0.802944	-5.48406
CXorf36	0.50275	3.4468	1.38251	0.193411	0.799155	-5.45368
ULK4	0.502424	5.26854	1.57328	0.143094	0.763171	-5.20503
PARP15	0.502308	3.8105	1.53456	0.152279	0.767198	-5.2572
MYOCD	0.501974	3.90863	1.26199	0.232264	0.82346	-5.59908
AC093901.1	0.501158	3.85458	1.21865	0.247697	0.83459	-5.64897
LCE1C	0.499238	7.86626	1.55641	0.147035	0.765612	-5.22786
MIR6865	0.498003	3.68268	1.25081	0.236172	0.824713	-5.61209
OCM	0.495298	4.11113	1.4954	0.162082	0.774383	-5.30911
MIRLET7I	0.495233	3.231	1.28707	0.223696	0.818641	-5.56963
ZNF714	0.494591	4.61047	1.37696	0.195072	0.799155	-5.46058
CLUL1	0.494467	3.652	1.60347	0.136271	0.75849	-5.16378
ACSM4	0.493247	4.32787	1.41553	0.183758	0.792894	-5.41219
MIR6783	0.492668	3.63708	1.58443	0.14054	0.761948	-5.18985
BIK	0.492313	5.05101	1.84119	0.091858	0.70393	-4.82314
GIGYF1	0.492301	3.57626	1.28099	0.225748	0.818641	-5.5768
KANSL1-AS1	0.492264	6.07425	1.54911	0.148769	0.765612	-5.23769
RGS17	0.492121	4.28167	1.37783	0.19481	0.799155	-5.45949
ODF4	0.491539	4.30121	1.41614	0.183584	0.792894	-5.41142
TAAR1	0.490688	3.88042	1.21867	0.247691	0.83459	-5.64895
LINC01362	0.490307	3.59289	1.51124	0.158054	0.772277	-5.28822
MIR6801	0.49007	4.38065	1.33772	0.207171	0.80464	-5.50883
AC022098.1	0.489159	3.33217	1.25891	0.233335	0.82346	-5.60267
ZNF582-AS1	0.489018	3.40487	1.34213	0.205781	0.804589	-5.50346
TM4SF19-AS1	0.48898	4.24664	1.86536	0.0881718	0.692471	-4.78708
PCSK9	0.488887	3.57897	1.63087	0.130327	0.757325	-5.12593
SNORA35	0.488129	3.75719	1.50425	0.159822	0.773737	-5.29746
KRT18P55	0.487539	3.44703	1.72701	0.111244	0.742816	-4.99011
MIR554	0.486973	2.99748	1.358	0.200843	0.802944	-5.48402
CYSLTR2	0.486843	4.73746	1.64767	0.126797	0.755804	-5.10253
ANGPT4	0.485921	3.14013	1.87728	0.086404	0.68957	-4.7692
TM7SF3	0.484954	5.79432	1.50162	0.16049	0.773869	-5.30092
TGFB2-AS1	0.484897	3.09357	1.46976	0.168791	0.780156	-5.34262
ZNF583	0.484663	5.51238	1.28597	0.224064	0.818641	-5.57092
ZNF729	0.484221	4.12095	1.38566	0.192471	0.799155	-5.44975
TRIM33	0.483541	12.3273	1.76825	0.103852	0.72798	-4.93048
NANOG	0.48322	4.12813	1.34505	0.204867	0.804589	-5.4999
CNTN3	0.480801	3.47921	1.4285	0.180082	0.789405	-5.39572
MIR626	0.480656	4.20341	1.52928	0.15357	0.769815	-5.26425
FRS2	0.480462	7.77951	1.35957	0.200359	0.802944	-5.48208
UCN2	0.479738	3.37931	1.89237	0.0842123	0.687119	-4.74649
PHGR1	0.478552	4.90483	2.29627	0.0416234	0.572779	-4.10902
PER1	0.477512	3.71479	1.54357	0.150097	0.765612	-5.24513
ARHGEF26-AS1	0.47599	5.0046	1.29383	0.221431	0.816327	-5.56162
FLJ42969	0.47566	3.70999	1.34699	0.204257	0.804589	-5.49752
MIR3118-1	0.474579	3.73537	1.27332	0.22836	0.8209	-5.58583
EPS8L3	0.474442	3.24995	1.38159	0.193685	0.799155	-5.45482
PCDH19	0.47433	2.94579	1.43948	0.177016	0.787108	-5.38169
LINC01031	0.47268	3.49736	1.37792	0.194784	0.799155	-5.45939
MIR1912	0.471629	4.45121	1.22209	0.246444	0.833445	-5.64507
MIR4673	0.470995	4.71355	1.73952	0.108953	0.740711	-4.9721
BMPER	0.470646	5.20457	1.38652	0.192214	0.799155	-5.44867
MROH7	0.469663	3.51305	1.95433	0.0757378	0.665741	-4.65226
CEACAM6	0.469527	5.4874	1.46966	0.168816	0.780156	-5.34274
RHBDF1	0.46927	5.08957	1.48268	0.165382	0.776583	-5.32579
SPDYE1	0.468822	3.34927	1.52069	0.155691	0.772277	-5.27569
SIRPB1	0.46791	3.49714	1.57224	0.143334	0.763186	-5.20644
MIR3680-2	0.466925	5.39355	1.3363	0.207619	0.804867	-5.51056
DBH-AS1	0.46687	3.34788	1.51023	0.158308	0.772277	-5.28956
KCND3-IT1	0.466856	3.84844	1.57749	0.142125	0.763171	-5.1993
MIR4659B	0.466213	3.49677	1.23263	0.242632	0.830019	-5.63302
LCA5	0.466087	3.5108	1.44489	0.175521	0.785627	-5.37474
LINC01541	0.465938	3.80579	1.31085	0.215808	0.813576	-5.5413
LINC01233	0.464356	4.83566	1.29736	0.220253	0.814942	-5.55741
AC092159.2	0.463876	5.08154	1.3091	0.216382	0.813618	-5.5434
GCM1	0.463793	3.9834	1.4039	0.18711	0.794782	-5.42688
MIR6829	0.463462	5.04539	1.57172	0.143456	0.763186	-5.20715
PAPOLB	0.462946	3.22145	1.72018	0.112512	0.744226	-4.99991
IQCK	0.462466	5.60965	1.30824	0.216663	0.813714	-5.54443
BEAN1-AS1	0.462117	3.64792	1.63422	0.129617	0.756659	-5.12128
MIR183	0.462071	4.00852	1.58764	0.139812	0.761948	-5.18547
LINC01505	0.462031	3.81315	1.36663	0.198198	0.799155	-5.47337
TSSK3	0.461541	3.8385	1.34654	0.2044	0.804589	-5.49808
R3HDM4	0.460587	4.65141	1.28275	0.225153	0.818641	-5.57473
LRRC55	0.460249	3.47079	1.70607	0.115174	0.748382	-5.02008
C7orf33	0.459864	3.84478	1.23892	0.240382	0.827071	-5.62581
MACROD2-AS1	0.459665	3.41824	1.26594	0.230898	0.822805	-5.59448
CD1E	0.459242	4.27753	1.36966	0.197277	0.799155	-5.46963
MIR5706	0.456924	2.9738	1.22916	0.243882	0.831802	-5.637
CLDN15	0.456904	5.09786	1.30531	0.217625	0.814154	-5.54793
HYPM	0.456798	3.48529	1.50097	0.160657	0.773869	-5.30178
PAK3	0.456521	3.73771	1.28102	0.225737	0.818641	-5.57677
FLT1	0.454091	4.34257	1.48363	0.165133	0.776583	-5.32454
FGB	0.45171	3.45836	1.56887	0.144116	0.764462	-5.21101
PLXNA4	0.450856	3.70849	1.60048	0.136934	0.75888	-5.16789
C5orf56	0.449609	5.81801	1.56103	0.145946	0.765612	-5.22162
MIR4674	0.449425	4.65722	1.50789	0.158898	0.772277	-5.29265
AL355537.1	0.449208	3.86752	1.2704	0.229361	0.821152	-5.58925
CEACAM4	0.449074	4.12273	1.55727	0.146833	0.765612	-5.22671
FGFBP1	0.448803	3.81788	1.31373	0.214869	0.811887	-5.53784
LINC00971	0.448583	3.75649	1.32861	0.210068	0.807875	-5.5199
PABPC5-AS1	0.448571	3.68068	1.47068	0.168547	0.780156	-5.34143
FCN3	0.448204	3.90343	1.97631	0.0729257	0.659474	-4.61848
TOB1-AS1	0.447653	3.7532	1.39617	0.189368	0.79725	-5.4366
TXNDC12-AS1	0.447427	3.21282	1.7713	0.103324	0.726202	-4.92604
CLIP3	0.447288	3.72754	2.06216	0.0628492	0.638649	-4.48492
PAXBP1-AS1	0.447061	4.44811	1.40716	0.186166	0.793837	-5.42277
MIR429	0.446986	2.96024	1.86262	0.0885823	0.693383	-4.79117
TMEM184A	0.446964	3.76845	1.58616	0.140148	0.761948	-5.18749
ESRRA	0.446399	4.17446	1.22509	0.245356	0.833445	-5.64165
FRMD8	0.445834	3.37704	1.61101	0.134612	0.75849	-5.15341
EPN2-AS1	0.444006	4.12728	1.221	0.24684	0.833445	-5.6463
FOXP1-AS1	0.443941	3.78266	1.65731	0.124809	0.754687	-5.08903
TUB	0.443652	5.42225	1.47097	0.168468	0.780156	-5.34104
MIR758	0.441886	3.81776	1.31443	0.214641	0.811875	-5.537
CDCP2	0.441379	5.78616	1.75201	0.106709	0.733216	-4.95406
VPREB1	0.441168	3.69238	1.68392	0.119465	0.74902	-5.05154
PMEL	0.441037	3.79277	1.33503	0.208023	0.804867	-5.51211
TP53I13	0.43987	4.04586	1.54532	0.149678	0.765612	-5.24279
LINC01526	0.43897	3.45212	1.58612	0.140158	0.761948	-5.18755
VSIG10L	0.438894	3.54327	1.5362	0.15188	0.767198	-5.255
TCF4	0.438586	3.99477	1.49312	0.162671	0.774608	-5.31211
USP51	0.438529	5.56798	1.54254	0.150346	0.765739	-5.24652
RBM5-AS1	0.437722	3.7205	1.34098	0.206141	0.804589	-5.50486
GAS5-AS1	0.437201	4.75013	1.22527	0.245287	0.833445	-5.64144
MIR329-1	0.436555	4.01836	1.27107	0.229133	0.821152	-5.58847
TDRD15	0.435495	3.24286	1.38085	0.193906	0.799155	-5.45574
TDRD12	0.434974	3.76592	1.41096	0.185069	0.792894	-5.41797
LUZP2	0.434425	3.46304	1.78749	0.100558	0.722191	-4.90239
MIR6083	0.43405	3.22538	1.54803	0.149028	0.765612	-5.23915
SHROOM2	0.433958	3.41927	1.38102	0.193855	0.799155	-5.45553
SOCS2-AS1	0.432181	4.88244	1.48211	0.165531	0.776583	-5.32653
SPARCL1	0.431658	3.7664	1.40011	0.188213	0.796254	-5.43164
LYPD6B	0.431628	4.11801	1.34034	0.206345	0.804589	-5.50565
COL18A1-AS2	0.431159	3.33592	1.38056	0.193991	0.799155	-5.4561
MBLAC2	0.428949	3.70844	1.53419	0.152369	0.767198	-5.25769
CBLN2	0.428337	4.00398	1.41789	0.183085	0.791848	-5.4092
TPSG1	0.42699	3.66212	1.40321	0.187313	0.794782	-5.42776
KIAA1614	0.426821	3.90539	1.88869	0.0847413	0.687119	-4.75203
MIR6793	0.426614	3.84401	1.27085	0.229206	0.821152	-5.58872
VRTN	0.426522	3.42445	1.7892	0.10027	0.722191	-4.89989
ABCB1	0.424961	4.01374	1.42089	0.18223	0.790893	-5.40539
DOK7	0.424781	4.78089	1.27648	0.227282	0.820116	-5.58212
MIR1538	0.42457	3.55746	1.59975	0.137097	0.75888	-5.1689
ZNF597	0.424019	7.60577	1.2208	0.246913	0.833445	-5.64653
LINC01580	0.423695	3.78292	1.95953	0.0750634	0.664412	-4.64428
ZNF862	0.423359	4.68078	1.28172	0.225501	0.818641	-5.57595
MIR887	0.422876	3.68468	1.54898	0.1488	0.765612	-5.23787
MIR589	0.422351	3.66525	1.50376	0.159945	0.773869	-5.2981
PWRN3	0.418949	3.44724	1.2637	0.231672	0.82346	-5.59709
NTNG2	0.417934	4.51522	1.58059	0.141415	0.762383	-5.19509
NAALADL1	0.417608	4.01303	1.42156	0.182042	0.790893	-5.40455
CD1B	0.416072	3.41646	1.39041	0.191062	0.799006	-5.44381
TMEM262	0.414985	4.20548	1.29553	0.220862	0.814942	-5.55959
LINC01422	0.414317	3.69072	1.26707	0.230508	0.822272	-5.59315
ACTL7B	0.414234	4.70391	1.35739	0.20103	0.802944	-5.48477
MIR4269	0.413639	3.64744	1.45647	0.172361	0.781824	-5.35984
CCDC78	0.413462	3.70966	1.77321	0.102995	0.725554	-4.92326
PSPN	0.412285	4.09795	1.43316	0.178774	0.787408	-5.38977
DENND1C	0.412282	4.00346	1.2353	0.241674	0.828383	-5.62996
TMEM88	0.411379	4.04468	1.82179	0.0949198	0.711708	-4.85192
MIR3976HG	0.411047	4.66533	1.29932	0.219604	0.814489	-5.55508
LINC01426	0.410255	3.56153	1.35165	0.202807	0.803666	-5.49182
KRTAP20-4	0.409699	3.70084	1.2808	0.225815	0.818641	-5.57704
KANK4	0.40682	3.76394	1.5107	0.15819	0.772277	-5.28893
C2orf70	0.405961	3.15181	1.76565	0.104306	0.729446	-4.93427
MIR425	0.403973	3.70467	1.32014	0.212788	0.809195	-5.53012
NKX6-3	0.403958	4.2679	1.6446	0.127436	0.7564	-5.10682
LINC00987	0.403095	4.2247	1.50956	0.158477	0.772277	-5.29044
RSPH6A	0.402654	3.88545	1.61014	0.134802	0.75849	-5.1546
CDC42SE2	0.402156	3.4389	1.41029	0.185263	0.792912	-5.41882
KIF4B	0.401255	3.75062	1.28666	0.223833	0.818641	-5.57011
TMEM92	0.400417	3.3426	1.38296	0.193276	0.799155	-5.45312
SULT2A1	0.399747	3.99835	1.46277	0.170659	0.780296	-5.35168
MIR8069-2	0.399586	4.20371	1.70571	0.115242	0.748382	-5.02059
MAGEC1	0.399014	3.78512	1.28557	0.2242	0.818641	-5.5714
CHKB	0.398753	4.7448	1.34372	0.205283	0.804589	-5.50152
RASGEF1C	0.398282	3.5861	1.23693	0.241093	0.827544	-5.6281
RAMP2-AS1	0.397577	4.26701	1.34122	0.206068	0.804589	-5.50457
GPR25	0.39532	4.15891	1.5777	0.142077	0.763171	-5.19902
LINC00424	0.395303	3.22899	1.21899	0.247575	0.83459	-5.64859
DYRK2	0.394975	4.00401	1.34289	0.205543	0.804589	-5.50253
SOSTDC1	0.394863	3.8204	1.31829	0.213388	0.810277	-5.53236
MIR4535	0.394754	3.33964	1.34056	0.206274	0.804589	-5.50537
FOXD4L4	0.394725	3.64652	1.4139	0.184227	0.792894	-5.41426
LCN6	0.393244	4.28828	1.27148	0.228993	0.821152	-5.58799
LINC00698	0.392535	5.35139	1.29144	0.222227	0.817394	-5.56444
MIR5096	0.39231	18.971	1.21869	0.247682	0.83459	-5.64893
PLPP7	0.39137	4.9032	1.53478	0.152227	0.767198	-5.25691
QRICH2	0.391222	3.95129	1.42754	0.18035	0.790171	-5.39694
NOL4	0.39066	3.691	1.5612	0.145906	0.765612	-5.22139
C8orf46	0.390494	4.34922	1.33854	0.206911	0.80464	-5.50783
IQCF5-AS1	0.390295	3.20912	1.32085	0.21256	0.809195	-5.52927
SGPP2	0.390261	3.39261	1.45972	0.171481	0.780544	-5.35563
CSPG4	0.390073	3.54155	1.28548	0.224232	0.818641	-5.57151
OSTCP1	0.388995	4.99388	1.48105	0.165809	0.776794	-5.32791
GPR83	0.388529	3.64034	1.51371	0.157434	0.772277	-5.28495
SYPL2	0.388454	3.89589	1.25893	0.233329	0.82346	-5.60265
DAB2IP	0.388066	4.22013	1.42209	0.181892	0.790893	-5.40388
MIR5008	0.386306	3.29999	1.5947	0.138223	0.761759	-5.17581
FOXL2NB	0.385914	3.44219	1.43795	0.177439	0.787108	-5.38364
MIR7-2	0.385789	3.43528	1.37971	0.194248	0.799155	-5.45717
TMEM255A	0.385716	3.80772	1.72252	0.112076	0.743762	-4.99655
LINC00575	0.384801	3.45154	1.27144	0.229005	0.821152	-5.58803
SH2D3A	0.38442	3.19776	1.34707	0.204234	0.804589	-5.49743
HNF1A	0.383778	2.98038	1.57504	0.142689	0.763171	-5.20264
TMEM216	0.383632	4.50667	1.45501	0.172756	0.781824	-5.36172
PCA3	0.383048	3.65088	1.46042	0.171293	0.780296	-5.35473
WDR90	0.382187	4.42754	1.2626	0.232052	0.82346	-5.59837
VTN	0.381527	3.87094	1.45608	0.172466	0.781824	-5.36034
OSR2	0.38053	3.28893	1.5444	0.149899	0.765612	-5.24403
TBX20	0.379617	4.19653	1.30089	0.219082	0.814489	-5.5532
MIR4283-2	0.37952	3.32826	1.67081	0.122072	0.754687	-5.07006
TSKS	0.379101	3.23353	1.44923	0.174331	0.784628	-5.36917
MYCNOS	0.378637	2.84096	1.69965	0.116403	0.748382	-5.02923
CNTN4-AS2	0.378146	4.41371	1.39105	0.190873	0.798568	-5.44301
FOXC2	0.377878	3.17231	1.27583	0.227503	0.82056	-5.58288
MIR2392	0.37756	3.61304	1.57681	0.142282	0.763171	-5.20023
MIR4662B	0.375971	3.26182	1.2299	0.243615	0.831334	-5.63615
NREP-AS1	0.375645	3.46783	1.44438	0.175662	0.785627	-5.3754
ATOH8	0.375231	3.41804	1.8372	0.0924806	0.705359	-4.82908
PRR30	0.37512	3.13077	1.35856	0.200669	0.802944	-5.48332
PLS3-AS1	0.373411	3.10589	1.43881	0.177201	0.787108	-5.38254
ZFHX4-AS1	0.372546	3.07738	1.25145	0.235947	0.824518	-5.61135
MIR1272	0.372495	4.10078	1.25031	0.236346	0.824713	-5.61266
LLPH-AS1	0.370962	3.02653	1.5624	0.145625	0.765612	-5.21977
GPR20	0.370283	3.4368	1.30064	0.219165	0.814489	-5.5535
FXYD6	0.370224	4.37614	1.27237	0.228686	0.821152	-5.58694
MIR4432	0.370207	3.19747	1.31063	0.215879	0.813576	-5.54156
MIR5589	0.368945	3.6016	1.22423	0.245664	0.833445	-5.64262
LINC00904	0.368725	3.38524	1.3609	0.199952	0.802944	-5.48045
MIR6858	0.365785	6.71763	1.522	0.155368	0.772277	-5.27395
NXPH3	0.365169	3.42694	1.71137	0.114167	0.747584	-5.01251
JSRP1	0.364364	4.15982	1.47191	0.16822	0.780156	-5.33983
ZNF256	0.362405	5.80466	1.32062	0.212635	0.809195	-5.52955
MIR106A	0.361713	3.30031	1.23026	0.243487	0.831334	-5.63575
ASB4	0.360091	4.45417	1.43279	0.178877	0.787408	-5.39024
SERTAD2	0.359968	3.81035	1.56292	0.145504	0.765612	-5.21907
GFRA2	0.358231	3.42021	1.34374	0.205277	0.804589	-5.5015
SCAANT1	0.358203	3.91172	1.29842	0.219901	0.814489	-5.55615
AIRN	0.358069	3.44304	1.35294	0.202406	0.803666	-5.49023
CIART	0.356476	2.9233	1.69361	0.117572	0.748382	-5.03782
FOXC1	0.356347	4.93854	1.25996	0.232971	0.82346	-5.60145
FEZF1-AS1	0.35594	3.23238	1.22987	0.243627	0.831334	-5.63619
LDLRAD2	0.355223	4.2057	1.55662	0.146985	0.765612	-5.22757
HYAL1	0.355105	4.96979	1.24659	0.237658	0.825611	-5.61696
TRAF2	0.353477	3.93112	1.23001	0.243576	0.831334	-5.63603
TRIM61	0.351699	3.26873	1.29868	0.219816	0.814489	-5.55584
PRRT3	0.351533	2.99005	1.44122	0.176534	0.785922	-5.37946
KLF12	0.350922	3.49564	1.2701	0.229466	0.821152	-5.58961
MIR493	0.347552	3.31864	1.67498	0.121239	0.753473	-5.06419
LINC00893	0.346832	3.80263	1.53107	0.153133	0.76854	-5.26187
SOX8	0.346658	3.09639	1.38249	0.193415	0.799155	-5.4537
MIR3943	0.346589	2.95712	1.55122	0.148266	0.765612	-5.23485
C4B-AS1	0.346256	3.42213	1.37465	0.195767	0.799155	-5.46344
C17orf107	0.345615	3.39871	1.40348	0.187232	0.794782	-5.4274
MAPKBP1	0.342248	5.49238	1.59319	0.138563	0.761759	-5.17789
LRRC15	0.341487	3.72086	1.43455	0.178386	0.787408	-5.38799
LINC00896	0.338502	2.97139	1.46029	0.171329	0.780296	-5.3549
MIR147A	0.338481	4.23733	1.21773	0.248034	0.835198	-5.65002
ADGRB3	0.33824	3.5532	1.31139	0.21563	0.813469	-5.54064
TMEM212	0.33522	3.80984	1.32348	0.211712	0.809195	-5.5261
ZNF324B	0.334928	3.96866	1.3161	0.214099	0.811147	-5.535
AC118758.1	0.333505	2.88609	1.367	0.198086	0.799155	-5.47292
ISL2	0.330753	3.27949	1.38233	0.193463	0.799155	-5.4539
NPPB	0.329815	3.43746	1.50579	0.159431	0.772513	-5.29543
CGNL1	0.328259	3.53013	1.51155	0.157976	0.772277	-5.28781
BRS3	0.326937	4.08607	1.26888	0.229885	0.821756	-5.59104
WDR72	0.326162	4.15508	1.24043	0.239841	0.826617	-5.62406
RTBDN	0.325918	3.41925	1.2518	0.235822	0.824518	-5.61093
LAYN	0.325575	3.28983	1.46046	0.171283	0.780296	-5.35468
TINAGL1	0.322425	3.02112	1.38676	0.192144	0.799155	-5.44837
MADCAM1	0.322211	4.70916	1.23776	0.240796	0.827544	-5.62714
MIR3196	0.317306	3.69154	1.4941	0.162417	0.774383	-5.31081
CD8A	0.316086	3.13202	1.39709	0.189098	0.79725	-5.43545
MIR26B	0.314944	4.6618	1.28332	0.224959	0.818641	-5.57405
DDX11L1	0.313936	2.93405	1.37366	0.196067	0.799155	-5.46468
IQCF1	0.313761	3.31946	1.23183	0.242922	0.830365	-5.63395
MIR6816	0.309184	5.10043	1.29448	0.221214	0.815864	-5.56084
CCDC140	0.309085	2.94201	1.28551	0.224222	0.818641	-5.57148
SCARNA11	0.306024	3.21323	1.37693	0.195081	0.799155	-5.46061
TLR7	0.303403	3.24225	1.365	0.198697	0.800351	-5.4754
XXYLT1-AS2	0.299335	3.19413	1.22567	0.245144	0.833445	-5.64098
MMP14	0.297346	3.16509	1.25333	0.235284	0.824518	-5.60916
SHISA2	0.29347	3.15138	1.3424	0.205696	0.804589	-5.50313
UBXN10	0.292966	3.63706	1.28442	0.224588	0.818641	-5.57276
AWAT1	0.292597	3.9527	1.23334	0.24238	0.829432	-5.63222
C2orf78	0.290525	3.36754	1.22152	0.246651	0.833445	-5.64571
EGLN3	0.290301	3.19387	1.50921	0.158566	0.772277	-5.29091
UNCX	0.285383	3.68057	1.53749	0.151567	0.767198	-5.25328
MIR4253	0.283192	2.79563	1.26304	0.231901	0.82346	-5.59786
MIR1295A	0.283047	3.25396	1.43828	0.177347	0.787108	-5.38322
LINC01167	0.282856	2.8503	1.27461	0.227919	0.820825	-5.58431
C16orf90	0.281816	4.44543	1.33438	0.208228	0.804867	-5.51289
MIR648	0.27312	2.77642	1.27149	0.22899	0.821152	-5.58798
MIR1324	0.272022	2.99983	1.2751	0.227751	0.820825	-5.58374
INSRR	0.265546	3.97243	1.2273	0.244552	0.833445	-5.63912
SUN5	0.263892	3.33107	1.28299	0.225071	0.818641	-5.57444
MIR1244-1	0.256289	19.4803	1.37337	0.196154	0.799155	-5.46503
ZNF350-AS1	-0.234896	3.18008	-1.23753	0.240878	0.827544	-5.62741
ALX4	-0.250448	2.508	-1.26846	0.230031	0.821756	-5.59153
ADAMTSL2	-0.258682	2.71443	-1.34111	0.206103	0.804589	-5.50471
NELL1	-0.259034	3.04149	-1.25236	0.235626	0.824518	-5.61029
SOX21	-0.259945	3.55638	-1.24147	0.239473	0.826396	-5.62287
LINC00892	-0.260256	2.77988	-1.33391	0.208378	0.804867	-5.51346
MIR3687-1	-0.267568	2.862	-1.24112	0.239596	0.826617	-5.62327
FOXE1	-0.270081	3.21798	-1.22242	0.246323	0.833445	-5.64469
AZU1	-0.271047	3.2365	-1.26499	0.231226	0.823215	-5.59558
C11orf42	-0.278542	3.17254	-1.34649	0.204414	0.804589	-5.49813
SSTR5	-0.279187	3.70065	-1.25987	0.233002	0.82346	-5.60156
TSSK2	-0.280207	3.77466	-1.50023	0.160845	0.773869	-5.30276
LRRC26	-0.281238	2.757	-1.36914	0.197434	0.799155	-5.47027
C10orf105	-0.282967	3.47572	-1.31372	0.214873	0.811887	-5.53786
PAPPA2	-0.286445	3.49814	-1.37252	0.19641	0.799155	-5.46608
F2	-0.289042	3.08504	-1.29711	0.220338	0.814942	-5.55772
ZNF606	-0.290038	3.94428	-1.28061	0.225879	0.818641	-5.57726
EFCAB12	-0.291849	2.91677	-1.38516	0.192619	0.799155	-5.45037
TMEM229B	-0.292107	3.82639	-1.24145	0.239479	0.826396	-5.62289
OTOS	-0.292113	3.54044	-1.21972	0.247307	0.834252	-5.64776
PRPH	-0.29339	3.31643	-1.45671	0.172294	0.781824	-5.35952
ZNF337-AS1	-0.293483	3.7266	-1.24322	0.238851	0.825926	-5.62085
PIRT	-0.293663	3.66276	-1.22112	0.246798	0.833445	-5.64617
LTB4R	-0.295359	3.22782	-1.48305	0.165285	0.776583	-5.3253
KLK1	-0.296417	3.1579	-1.35116	0.202958	0.803666	-5.49241
DMRTA2	-0.297055	2.85139	-1.22515	0.245333	0.833445	-5.64158
KLHL9	-0.299932	3.13273	-1.44642	0.175102	0.785627	-5.37278
SCT	-0.301359	2.80015	-1.44468	0.175578	0.785627	-5.37501
MIXL1	-0.303532	3.64276	-1.50121	0.160595	0.773869	-5.30146
RARRES1	-0.304051	2.83463	-1.3383	0.206987	0.80464	-5.50812
GKN1	-0.304342	3.59527	-1.6001	0.137019	0.75888	-5.16842
ZNF295-AS1	-0.30444	3.40193	-1.24589	0.237907	0.825707	-5.61778
MFSD2B	-0.307489	3.41814	-1.56545	0.144913	0.765612	-5.21565
RXRG	-0.308268	2.90955	-1.31592	0.214155	0.811176	-5.5352
CEACAM20	-0.308306	3.19144	-1.32536	0.211108	0.809195	-5.52383
KCNAB1-AS2	-0.309757	3.33177	-1.23729	0.240963	0.827544	-5.62768
LBX2	-0.310418	5.67799	-1.27864	0.226548	0.819434	-5.57958
MIR6089	-0.311836	2.93357	-1.28407	0.224708	0.818641	-5.57318
PP7080	-0.313452	3.08683	-1.2696	0.229638	0.821396	-5.59019
SOX6	-0.314697	3.80284	-1.2777	0.226865	0.819434	-5.58068
SPRR1B	-0.316709	3.53546	-1.33774	0.207166	0.80464	-5.50881
FMR1-AS1	-0.31689	3.21991	-1.39106	0.190872	0.798568	-5.443
ANKRD33	-0.317102	3.14085	-1.24293	0.238955	0.825926	-5.62119
PCDHB10	-0.317115	4.02185	-1.22079	0.246918	0.833445	-5.64655
TGM1	-0.317493	3.07176	-1.28194	0.225428	0.818641	-5.57569
MIR362	-0.318132	3.25277	-1.24692	0.237541	0.82546	-5.61658
REM2	-0.319151	3.86145	-1.29849	0.21988	0.814489	-5.55607
TRIB3	-0.319197	4.00959	-1.25921	0.233232	0.82346	-5.60233
MROH6	-0.31927	2.85932	-1.45354	0.173155	0.781902	-5.36361
FBXO3-AS1	-0.320803	2.80352	-1.23258	0.24265	0.830019	-5.63308
MIR4799	-0.321746	3.45009	-1.53479	0.152224	0.767198	-5.2569
RNF186	-0.321749	3.40787	-1.22272	0.246215	0.833445	-5.64435
NAGPA	-0.321888	3.42686	-1.41793	0.183074	0.791848	-5.40915
MIR3159	-0.322129	7.50354	-1.25239	0.235615	0.824518	-5.61025
FEZF1	-0.322337	3.23936	-1.425	0.181069	0.790295	-5.40018
DHRS7C	-0.322552	3.63744	-1.23175	0.242948	0.830365	-5.63403
LINC00837	-0.3226	2.9829	-1.55252	0.147957	0.765612	-5.2331
SORCS2	-0.322879	4.77038	-1.27974	0.226172	0.818918	-5.57828
KRTAP12-4	-0.322955	3.36078	-1.27537	0.227659	0.820825	-5.58342
CSN2	-0.325341	3.34416	-1.31535	0.21434	0.81118	-5.53589
UTF1	-0.326024	3.53031	-1.53356	0.152524	0.767198	-5.25854
MIR4435-2	-0.326075	3.30651	-1.41481	0.183964	0.792894	-5.4131
EPHX3	-0.326725	3.07365	-1.51227	0.157794	0.772277	-5.28685
LRP3	-0.327154	3.20218	-1.44553	0.175347	0.785627	-5.37393
CRABP1	-0.327309	3.12737	-1.45472	0.172835	0.781824	-5.36209
MAFG	-0.327524	3.41052	-1.48236	0.165465	0.776583	-5.3262
MIR496	-0.330381	3.63693	-1.32939	0.209817	0.807812	-5.51894
FLRT2	-0.330544	3.21804	-1.60131	0.136751	0.75888	-5.16676
MIR526B	-0.332366	3.70142	-1.24264	0.239056	0.825926	-5.62152
EXOC3L2	-0.332645	3.98795	-1.41874	0.182843	0.791819	-5.40813
SH3BP5	-0.332791	5.84241	-1.559	0.146425	0.765612	-5.22437
THEM6	-0.333238	4.44682	-1.24181	0.23935	0.826289	-5.62247
LINC00677	-0.333287	3.12751	-1.33538	0.207912	0.804867	-5.51168
PCYT1B-AS1	-0.333393	3.03975	-1.31085	0.215809	0.813576	-5.5413
XXYLT1-AS1	-0.333444	3.07355	-1.41057	0.185181	0.792894	-5.41846
TFPI2	-0.333971	2.97573	-1.39165	0.190697	0.798568	-5.44226
CCL28	-0.335388	4.02016	-1.25597	0.23436	0.824349	-5.60609
RNF39	-0.337777	3.29267	-1.37777	0.194829	0.799155	-5.45957
DUPD1	-0.338399	3.37639	-1.41319	0.184429	0.792894	-5.41516
FAAH	-0.339261	3.58244	-1.25393	0.235074	0.824518	-5.60846
KRTAP15-1	-0.339421	3.50402	-1.41732	0.183247	0.792177	-5.40992
AC093642.4	-0.339449	3.32794	-1.34556	0.204704	0.804589	-5.49927
JMJD1C-AS1	-0.339711	3.9669	-1.41158	0.184893	0.792894	-5.4172
VAT1L	-0.340219	3.72825	-1.30751	0.2169	0.813714	-5.54529
LINC00554	-0.340499	2.93276	-1.25554	0.234512	0.824349	-5.60659
NPR1	-0.34186	3.66287	-1.41473	0.183989	0.792894	-5.41321
HEATR9	-0.343278	3.99205	-1.50484	0.159672	0.773234	-5.29668
MAPK15	-0.343646	3.08826	-1.26635	0.230756	0.822805	-5.59399
DKKL1	-0.343725	4.27427	-1.28237	0.22528	0.818641	-5.57518
ALOX5	-0.343952	3.38638	-1.34766	0.204048	0.804589	-5.4967
PRLHR	-0.344473	2.93806	-1.54417	0.149955	0.765612	-5.24434
CCAT2	-0.344495	2.98492	-1.47023	0.168665	0.780156	-5.342
FEV	-0.344764	2.83853	-1.409	0.185634	0.793492	-5.42045
CTU1	-0.345001	4.13762	-1.3266	0.210709	0.809195	-5.52232
OCSTAMP	-0.345713	3.63138	-1.38025	0.194085	0.799155	-5.45649
GPR156	-0.348034	3.74515	-1.23759	0.240858	0.827544	-5.62734
ACTL10	-0.348752	3.29214	-1.31764	0.213597	0.810497	-5.53313
TMEM145	-0.348773	3.86075	-1.42635	0.180685	0.790295	-5.39845
ZNF541	-0.350401	3.54839	-1.68951	0.11837	0.748479	-5.04364
NEGR1-IT1	-0.350975	3.27277	-1.26088	0.232652	0.82346	-5.60038
[truncated: 2,955 more rows]

## Sheet: Sup Table 2b
Supplementary Table S2b. Top Differentially expressed genes in Olaparib_HuR VS Olaparib_IgG RNP-IP
	logFC	AveExpr	t	P.Value	adj.P.Val	B
S1PR2	6.66354	9.2035	4.40467	0.000978912	0.0263992	-0.701041
PDGFA	6.60346	6.77091	3.64767	0.00364782	0.0541002	-2.0173
AFMID	6.48186	9.21027	3.19494	0.00821944	0.0852087	-2.8219
DHRS3	6.1871	9.86549	2.73157	0.019033	0.134745	-3.64152
ZBED5-AS1	6.16692	7.94859	3.88048	0.00241778	0.043668	-1.60708
MSI1	6.06068	10.1535	2.55807	0.026042	0.161762	-3.94305
FOXN3	6.0233	8.59232	2.93836	0.0130825	0.109725	-3.27747
UBE2N	5.92677	13.1524	2.99697	0.0117633	0.103531	-3.17367
DCAKD	5.90548	12.4955	3.395	0.00573078	0.0704743	-2.46581
MB21D2	5.87176	9.4578	3.41722	0.00550654	0.0689669	-2.42628
TMEM64	5.8653	9.01951	3.99048	0.00199463	0.0393617	-1.41469
MIDN	5.8093	7.29686	2.98727	0.0119722	0.104581	-3.19087
TGIF2	5.77786	10.34	3.23626	0.00762813	0.082073	-2.74835
C6orf62	5.77715	12.4528	3.24057	0.00756897	0.0819845	-2.74068
CD9	5.7357	9.34884	4.20952	0.0013654	0.0318777	-1.035
NBR2	5.72284	11.6459	3.36047	0.00609782	0.0728366	-2.52724
C18orf25	5.70167	7.32488	3.22963	0.00771997	0.0824998	-2.76015
TMED4	5.69933	10.9565	4.58207	0.00072647	0.021876	-0.401402
PRR14L	5.66949	9.34977	4.11275	0.00161316	0.0354032	-1.20214
DPYSL2	5.66691	11.1597	3.16257	0.00871486	0.0880535	-2.87949
DNMT3A	5.64795	8.53067	3.09048	0.00992956	0.0940526	-3.00768
CDKL1	5.64773	8.82343	3.53692	0.00444385	0.0611168	-2.21359
UBE2E2	5.62679	9.18209	2.68146	0.0208397	0.141793	-3.72903
C2orf68	5.61053	8.82255	3.46087	0.00509173	0.0656774	-2.34866
NUDT19	5.60062	11.7506	3.67357	0.00348381	0.0529562	-1.97149
TXLNA	5.59851	9.93099	3.95056	0.00213858	0.0411199	-1.4844
TSPYL1	5.57514	11.3086	2.49493	0.0291768	0.17071	-4.0516
SUMF2	5.56325	12.8534	4.40295	0.000981758	0.0263992	-0.703956
RELL1	5.54911	10.6453	4.80607	0.000501528	0.017803	-0.0288782
SKA1	5.54359	11.2382	2.85597	0.0151909	0.119653	-3.42297
ZNF280B	5.54296	8.70335	3.23156	0.0076932	0.0823266	-2.75673
EIF4E	5.46306	10.1562	3.06302	0.0104361	0.0965229	-3.05647
ZNF121	5.4216	13.274	2.96423	0.012483	0.106843	-3.23169
GINS1	5.41263	13.4227	3.32082	0.00654907	0.0751735	-2.59782
APOOL	5.41102	10.5617	2.98014	0.0121279	0.105019	-3.2035
ARPC4	5.39202	11.226	2.38152	0.0357554	0.191089	-4.24463
ADAMTS4	5.37846	8.40487	3.5531	0.00431726	0.0597635	-2.18488
CBR4	5.36221	8.44321	2.48905	0.029487	0.171415	-4.06168
NABP1	5.34628	9.21252	3.79386	0.00281584	0.0468832	-1.75927
TNPO2	5.33428	13.169	4.26188	0.00124819	0.0303184	-0.944964
BIRC5 (SURVIVIN)	5.31156	8.76258	2.35818	0.0372777	0.194542	-4.28402
MARVELD2	5.30652	11.6301	5.10408	0.000309649	0.0134685	0.45605
SRSF6	5.28631	11.6937	3.12506	0.00932695	0.0905947	-2.94621
STK35	5.28264	9.30457	2.65573	0.0218325	0.145835	-3.77385
PRND	5.28057	10.4267	3.49859	0.00475914	0.0631787	-2.28164
ULBP3	5.26767	9.21648	4.36306	0.00105047	0.0276722	-0.771881
CNEP1R1	5.26345	11.3465	3.6359	0.00372499	0.0549061	-2.03814
SERTAD3	5.258	9.16257	2.62688	0.0230012	0.150258	-3.82399
IGF1R	5.23915	12.1046	3.80616	0.00275541	0.0463729	-1.73762
CRKL	5.23378	12.8454	3.51633	0.00461044	0.0622693	-2.25013
NUTF2	5.22629	12.2895	2.93734	0.0131068	0.109834	-3.27928
IFIT5	5.21399	7.74819	3.39492	0.00573156	0.0704743	-2.46594
TRA2A	5.19865	15.0489	3.5105	0.00465876	0.0625366	-2.26049
AMMECR1L	5.19846	11.4315	6.2315	5.59381e-05	0.00500854	2.17253
MIR4324	5.14329	6.55148	3.22567	0.00777542	0.0828332	-2.7672
RNF2	5.14188	9.60201	3.16994	0.0085994	0.0873914	-2.86638
FKBP9P1	5.14139	12.4392	5.39142	0.00019683	0.0105182	0.91149
ARRDC3	5.13391	9.52048	2.57832	0.0251083	0.158533	-3.90809
GTF2A1	5.12129	10.6493	4.03523	0.00184518	0.0375119	-1.33674
CCNI	5.11741	14.1492	3.04371	0.0108078	0.0982822	-3.09076
CPNE8	5.11529	13.8171	4.14908	0.00151507	0.0341231	-1.13928
MBOAT1	5.09952	8.82506	4.01064	0.0019258	0.038434	-1.37955
BROX	5.08566	14.14	3.99361	0.00198378	0.0392396	-1.40923
NF2	5.07037	12.812	3.27651	0.00709363	0.0794458	-2.6767
MARK2	5.06573	6.68254	3.05311	0.0106251	0.097345	-3.07406
DCAF16	5.06466	12.1311	4.55416	0.000761169	0.0223219	-0.448293
MMGT1	5.05838	13.0998	4.8542	0.000463563	0.0170375	0.05028
CTTN	5.05805	8.31339	3.05376	0.0106127	0.0973006	-3.07291
ETV6	5.04179	8.76535	3.42144	0.00546498	0.0685484	-2.41877
TRIM8	5.0371	11.1667	2.31918	0.0399613	0.20048	-4.34953
CCDC126	5.03552	9.76719	3.13246	0.00920288	0.0901175	-2.93306
C1orf174	5.03171	7.7337	2.45585	0.0312989	0.178232	-4.11843
OSR1	5.02464	6.51439	2.89853	0.0140625	0.114189	-3.34788
RCC2	5.00618	12.3976	3.22593	0.00777179	0.0828332	-2.76674
EHD2	5.00172	12.1113	3.14523	0.00899267	0.0891202	-2.91035
NT5DC3	4.99725	10.5008	3.05902	0.0105119	0.0968968	-3.06356
GPBP1L1	4.99199	10.9143	3.06449	0.0104084	0.0963195	-3.05387
SENP5	4.94742	9.59813	2.75551	0.0182251	0.131525	-3.59958
ACVR2A	4.94663	9.25533	4.10526	0.00163421	0.0356953	-1.21513
CKMT2-AS1	4.93435	9.23919	2.67525	0.0210755	0.142877	-3.73987
MAX	4.92596	12.8923	3.62497	0.00379812	0.0555946	-2.05749
ANGEL2	4.92557	9.87762	2.84063	0.0156196	0.12127	-3.45002
PNPO	4.89362	6.61857	2.26424	0.0440589	0.209971	-4.44118
BAG4	4.88963	9.99779	3.27397	0.00712624	0.0795344	-2.68123
GLTP	4.88655	8.60392	2.10326	0.0585006	0.245467	-4.70483
DYRK1A	4.8763	8.07224	4.95678	0.000392384	0.0155778	0.217923
MTA2	4.87568	13.4404	2.97168	0.0123154	0.105844	-3.21849
SNRPF	4.87534	8.97135	2.05456	0.0636862	0.257328	-4.783
EFNA5	4.87125	13.2414	4.25226	0.00126891	0.0305136	-0.961482
ZNF22	4.84397	8.30891	2.99953	0.0117088	0.103408	-3.16913
CHIC2	4.83816	6.81065	2.68677	0.0206406	0.141251	-3.71977
TMOD3	4.83727	9.40017	3.14176	0.00904929	0.0892888	-2.91652
TGIF1	4.81891	12.9816	3.64398	0.00367182	0.0543126	-2.02383
DUSP7	4.80533	5.7454	2.85113	0.015325	0.120125	-3.43152
TMEM241	4.8019	8.03135	2.48633	0.0296317	0.171996	-4.06634
NOG	4.79751	6.89643	4.70267	0.00059458	0.0195813	-0.20001
ZBTB18	4.79167	7.72003	2.83621	0.0157451	0.121801	-3.45779
TMEM41B	4.77119	7.38043	4.09314	0.00166883	0.036	-1.23614
RNF122	4.74894	6.59734	3.26294	0.00726945	0.0802404	-2.70086
POMK	4.74277	13.0713	3.97758	0.00204002	0.0399288	-1.43721
MIR3143	4.73825	5.54662	4.6182	0.000684009	0.0210878	-0.340868
FOXD2-AS1	4.73191	10.2668	3.44093	0.00527709	0.067346	-2.38411
CNN2	4.72946	8.7725	2.77759	0.0175105	0.128657	-3.56086
TMEM97	4.71343	15.2658	5.28903	0.00023101	0.0115117	0.750584
ARCN1	4.70502	12.7881	2.93043	0.013272	0.110598	-3.2915
CEP41	4.6982	10.387	4.26083	0.00125043	0.0303184	-0.946763
SATB2	4.69296	7.83944	3.6859	0.00340841	0.0523483	-1.9497
TAPBP	4.69269	13.7981	4.68455	0.000612672	0.0197569	-0.230146
CTBP1	4.67751	12.1804	1.83443	0.0929147	0.317248	-5.12533
TMEM189	4.66927	8.66281	4.78649	0.000517901	0.0180121	-0.0611815
CHP1	4.66505	12.6824	3.39315	0.00574988	0.0705964	-2.4691
TBL1XR1	4.65712	9.327	3.11954	0.00942061	0.0911098	-2.95603
LPCAT4	4.64989	9.01809	3.35176	0.00619415	0.073478	-2.54274
NFYC	4.6483	10.5327	3.01441	0.0113972	0.101777	-3.14274
MTPAP	4.64537	9.53933	2.50047	0.028888	0.169676	-4.04212
SH3KBP1	4.64202	9.6389	2.06412	0.0626351	0.254613	-4.76771
LCLAT1	4.62256	14.6237	5.45359	0.000178724	0.00989624	1.00843
SPG7	4.61041	8.05328	3.24218	0.00754701	0.0818549	-2.73781
NCOA5	4.58381	9.2122	2.9413	0.013013	0.109414	-3.27227
MEAF6	4.57523	11.5114	2.44512	0.0319073	0.180213	-4.13672
SPRY1	4.57099	9.76975	2.85062	0.0153391	0.12015	-3.43241
HCFC1	4.57037	11.3346	3.41454	0.00553313	0.0691456	-2.43105
R3HDM2	4.5703	8.4421	2.61512	0.023495	0.15182	-3.84439
ARL5B	4.55994	12.013	4.18284	0.00142947	0.0326924	-1.08098
PAQR7	4.55667	6.44911	4.13659	0.00154806	0.034683	-1.16087
MOB3A	4.55627	9.11182	2.33661	0.0387394	0.197697	-4.32029
CRIPT	4.54837	13.0606	2.84433	0.015515	0.121066	-3.44349
C5orf51	4.54045	11.7859	2.36589	0.0367681	0.193593	-4.27102
CCNY	4.53702	9.34174	3.04208	0.0108398	0.0983644	-3.09365
MFSD14B	4.53658	14.5071	4.97149	0.000383161	0.0153201	0.241843
CBX6	4.5345	11.6111	2.69871	0.0201993	0.139309	-3.69893
FTO	4.51969	12.7674	2.7633	0.0179699	0.130326	-3.58593
CHRAC1	4.50962	12.8674	2.73227	0.0190086	0.134687	-3.64028
NLK	4.50619	10.0712	3.87604	0.00243673	0.0439159	-1.61487
C3orf58	4.49248	10.9924	4.98729	0.00037351	0.0150505	0.267496
MT1X	4.4911	12.0783	2.82429	0.0160893	0.123091	-3.47879
MIR4653	4.4808	8.91623	2.65439	0.0218856	0.14594	-3.77619
STX6	4.46609	9.29671	3.78833	0.00284342	0.0471096	-1.769
CDKAL1	4.46231	9.95233	2.9677	0.0124047	0.10648	-3.22554
UHRF1	4.44304	13.4652	2.6998	0.0201596	0.139165	-3.69704
FOXP1	4.40806	6.84086	3.9246	0.00223789	0.0418044	-1.52979
WDR55	4.4023	9.70288	2.37206	0.0363652	0.192366	-4.26061
HMGN2	4.39714	13.3834	3.03569	0.010966	0.0992949	-3.10499
YIPF2	4.38915	6.29637	4.22413	0.00133158	0.0313928	-1.00984
TCTN2	4.3888	10.4996	3.81481	0.00271371	0.0460716	-1.7224
SOX9	4.37851	6.36981	2.85246	0.015288	0.120086	-3.42917
FXN	4.36709	7.8942	2.98165	0.0120948	0.105019	-3.20083
KHSRP	4.36412	9.90111	2.7498	0.0184145	0.132208	-3.60958
PMP22	4.36406	10.0674	4.94935	0.000397135	0.0157293	0.205821
SCAI	4.36026	9.08892	3.10831	0.00961416	0.091984	-2.976
SNX27	4.34859	11.3668	3.0132	0.0114222	0.101829	-3.14489
RAP1GAP2	4.33644	9.99867	2.23617	0.0463045	0.214543	-4.48769
SGPL1	4.33497	8.05748	3.98133	0.00202671	0.0397803	-1.43066
BARD1	4.32783	9.08117	6.11563	6.61512e-05	0.00545844	2.00488
MFSD13A	4.31777	8.17723	3.1616	0.00873016	0.0881385	-2.88122
CDC42 CELL ADHESION	4.30471	15.9775	3.94435	0.00216189	0.0411199	-1.49525
TFAP4	4.30382	7.00303	2.80324	0.016715	0.125609	-3.5158
GATAD2A	4.30118	13.8122	2.43483	0.032501	0.182246	-4.15422
LINC00294	4.29745	6.26786	4.12806	0.00157106	0.0348427	-1.17565
MSMO1	4.28504	13.1803	4.52238	0.000802786	0.0229645	-0.501786
PITHD1	4.28474	13.7913	2.43144	0.0326992	0.182683	-4.15999
KIF18B	4.27517	11.4512	2.48898	0.0294908	0.171415	-4.0618
LIX1L	4.26679	12.5599	2.16368	0.0526212	0.230313	-4.60679
RDH10	4.26545	11.5595	4.28217	0.00120563	0.0296656	-0.910155
FMR1	4.26462	11.294	2.3899	0.0352237	0.189432	-4.23046
MAP3K14-AS1	4.2619	6.96349	2.13702	0.0551426	0.236729	-4.65018
KANSL1	4.2505	9.54541	3.75851	0.00299718	0.0489345	-1.82154
LSM12	4.24845	15.3013	3.60027	0.00396889	0.0570805	-2.10124
RMND5A	4.22632	10.5271	2.74558	0.0185561	0.13286	-3.61698
ARPP19	4.22585	8.43266	2.82128	0.0161773	0.123274	-3.48408
KPNA4	4.22518	12.9014	2.63177	0.0227987	0.149385	-3.81549
UBE2W	4.22121	8.62529	3.80909	0.00274125	0.0463729	-1.73248
TP53	4.21661	13.7979	2.55806	0.0260425	0.161762	-3.94307
INPP5B	4.21604	8.50485	2.59617	0.0243126	0.155088	-3.87722
PDE12	4.20911	10.64	3.21073	0.00798809	0.0841449	-2.79379
TMEM120B	4.2082	6.49141	3.9234	0.00224258	0.0418044	-1.53189
CH17-340M24.3	4.20737	4.50383	2.67275	0.0211709	0.143178	-3.74422
SPATA2	4.20126	7.8734	2.40882	0.0340511	0.186038	-4.1984
TGFB3	4.19927	7.33121	2.92287	0.0134554	0.111409	-3.30488
KPNA6	4.1832	14.8189	3.27011	0.007176	0.0797672	-2.68809
KPNB1	4.18234	14.1172	2.54785	0.0265263	0.163679	-3.96068
GPAT3	4.17903	10.9289	4.07322	0.00172744	0.0366388	-1.27071
FUBP1	4.15799	11.6317	2.77512	0.0175891	0.12878	-3.5652
GTF2E1	4.15661	10.374	1.86411	0.0883591	0.309438	-5.08032
GPR157	4.14103	8.54198	3.56396	0.00423431	0.0593536	-2.1656
STK24	4.13443	7.0876	2.20317	0.0490852	0.222039	-4.5421
CASP2	4.12882	14.3158	2.85582	0.015195	0.119653	-3.42324
GEMIN2	4.1234	6.79109	2.49071	0.0293992	0.171238	-4.05884
UGDH	4.12043	14.6009	2.77851	0.0174812	0.128655	-3.55924
CHSY1	4.11349	7.74886	6.58319	3.39985e-05	0.00371621	2.66921
PTBP3	4.10961	12.1571	3.04743	0.0107351	0.097889	-3.08414
SRGAP2	4.10561	9.27604	3.82094	0.0026846	0.046001	-1.71163
SPIN1	4.10491	10.7335	3.03374	0.0110048	0.0994396	-3.10845
GPR160	4.07285	8.77224	3.15797	0.00878775	0.0882602	-2.88769
ZMPSTE24	4.06814	13.486	3.55376	0.00431218	0.0597635	-2.18371
TMEM184C	4.05833	10.8936	4.09803	0.00165476	0.0358334	-1.22766
GDPGP1	4.05097	6.37484	1.99415	0.0707159	0.273144	-4.8788
SUMO1	4.04171	14.7717	2.05885	0.0632129	0.255846	-4.77615
SFT2D2	4.04149	10.5633	4.03438	0.00184791	0.0375222	-1.33822
TMEM248	4.0327	14.445	4.85618	0.000462067	0.0170196	0.0535313
C9orf85	4.02832	10.8344	2.53907	0.026949	0.1643	-3.97579
CASC4	4.01905	11.7094	4.79982	0.000506693	0.0178062	-0.0391807
SHOX2	4.01811	11.4901	2.70325	0.0200341	0.138699	-3.69101
CDC42SE1	4.01401	10.4082	3.00525	0.0115882	0.102719	-3.159
RUNX1	4.01145	14.0661	3.5153	0.00461891	0.0622693	-2.25196
ARSB	4.00345	9.5113	5.16247	0.000282144	0.0127455	0.549579
IER2	3.99862	9.39402	3.34047	0.00632135	0.0740482	-2.56284
ALYREF	3.99693	11.6854	2.42843	0.0328763	0.182944	-4.16512
TMEM168	3.99288	8.15954	4.67478	0.000622667	0.0199265	-0.246413
CEBPZOS	3.99256	13.0506	3.6591	0.00357447	0.053436	-1.99708
MIR4472-2	3.98734	12.4681	3.56193	0.00424969	0.0593893	-2.1692
EIF1AD	3.95829	9.41101	3.00436	0.0116068	0.102776	-3.16056
PBX2	3.943	9.3883	2.04568	0.0646771	0.259664	-4.79717
AK4	3.93954	9.49016	2.67284	0.0211672	0.143178	-3.74405
ZNF543	3.93057	9.84397	3.1372	0.00912422	0.0897556	-2.92462
RHOB	3.92356	7.47949	2.29307	0.0418605	0.204837	-4.39317
KMT5A	3.91271	9.61528	2.38473	0.0355509	0.190643	-4.2392
BCL10	3.90845	10.804	3.10693	0.00963817	0.091984	-2.97844
UFM1	3.90389	10.9241	2.20027	0.0493369	0.222674	-4.54687
EBP	3.89886	16.36	4.54183	0.000777039	0.0225905	-0.469031
LINC00339	3.8874	8.30401	2.15776	0.0531711	0.231571	-4.61644
RASSF3	3.88576	8.56014	2.25942	0.044437	0.210351	-4.44918
TMEM159	3.87703	6.57745	2.04436	0.0648252	0.259748	-4.79926
CDKN2AIPNL	3.86329	14.4515	2.77566	0.0175718	0.128771	-3.56425
GATAD2B	3.8521	12.3242	3.38949	0.00578777	0.0708035	-2.4756
IQGAP3	3.84056	8.30103	5.19158	0.000269408	0.0123568	0.596019
AEBP2	3.83416	14.2549	3.86994	0.00246296	0.0441149	-1.62557
SDE2	3.83079	10.873	2.36717	0.0366839	0.193331	-4.26886
CDK2AP1	3.83035	7.37818	2.3828	0.0356736	0.190865	-4.24246
TRAPPC2B	3.82485	10.0843	1.90589	0.0822907	0.298085	-5.01631
TRAPPC2	3.82485	10.0843	1.90589	0.0822907	0.298085	-5.01631
SEH1L	3.82144	12.6263	2.64796	0.0221413	0.146716	-3.78736
TSPAN14	3.8212	8.16854	5.49622	0.000167332	0.00948386	1.07458
FBXL20	3.82103	10.8098	4.06598	0.00174927	0.036715	-1.28329
DOLPP1	3.82074	7.51471	3.82351	0.00267247	0.0458603	-1.70711
DDX17	3.81916	15.1361	2.66693	0.0213949	0.144	-3.75435
DTD2	3.80776	11.4119	2.56717	0.0256185	0.160789	-3.92736
CREB3L2	3.80594	8.44812	3.60263	0.00395222	0.0570564	-2.09705
YAP1	3.80441	7.18056	3.06975	0.0103096	0.0957735	-3.04451
GOLPH3L	3.7899	10.0172	1.99858	0.0701771	0.271811	-4.87183
SMU1	3.78903	9.0048	2.0127	0.0684842	0.26845	-4.84953
DDX6	3.78589	13.5808	3.48232	0.0048998	0.0640857	-2.31055
FLCN	3.78576	8.77065	3.07706	0.010174	0.0951441	-3.03153
SUSD6	3.78207	9.41556	4.32042	0.00112948	0.0289384	-0.84468
ARHGEF11	3.78177	8.52142	2.53819	0.0269916	0.164381	-3.9773
C18orf54	3.77294	7.22334	2.75275	0.0183165	0.131987	-3.60442
MAK16	3.77199	12.1607	2.09819	0.0590217	0.246198	-4.71301
SIPA1L3	3.77138	10.568	3.11328	0.00952797	0.0916185	-2.96715
SERINC5	3.7618	8.60392	4.2323	0.00131307	0.0310588	-0.995797
XRCC2	3.74561	13.2134	4.07295	0.00172824	0.0366388	-1.27118
POLR2D	3.74393	11.4309	2.15939	0.0530194	0.231271	-4.61379
CNOT7	3.74316	9.30317	2.60751	0.0238197	0.15333	-3.85757
EPS15	3.73785	8.83138	2.83171	0.0158741	0.122417	-3.46572
FKBP9	3.73241	13.1818	2.207	0.048754	0.221028	-4.53579
GOLIM4	3.72663	10.9324	4.78273	0.0005211	0.0180487	-0.0673734
MTMR4	3.71555	8.72458	2.26929	0.0436658	0.209111	-4.43278
COQ10B	3.71194	9.5588	3.32774	0.00646794	0.0749826	-2.5855
UBE4A	3.71052	14.0235	3.90443	0.00231835	0.0428844	-1.56511
GLMP	3.7062	6.58545	3.41102	0.00556815	0.0693773	-2.4373
GMEB1	3.70301	8.90441	2.31889	0.0399817	0.20048	-4.35001
ZNF70	3.699	7.93306	3.76652	0.00295504	0.0485066	-1.80741
PRR3	3.69214	8.86785	2.20039	0.0493263	0.222674	-4.54667
PRMT6	3.69174	6.94563	2.9192	0.013545	0.111821	-3.31135
INSR	3.69154	7.94569	3.94506	0.0021592	0.0411199	-1.494
MOB1B	3.69038	9.36226	2.2546	0.0448177	0.211553	-4.45717
MTR	3.68924	10.881	3.68997	0.00338388	0.0522577	-1.94251
LINC00189	3.68711	6.55609	2.4667	0.0306952	0.175566	-4.0999
CAMKMT	3.68585	7.75595	2.09715	0.0591287	0.246304	-4.71468
ZNF460	3.68374	10.8666	3.50727	0.00468575	0.0627424	-2.26622
TTI2	3.68093	8.25572	2.97522	0.0122366	0.105695	-3.21222
WTAP	3.68091	10.022	2.36167	0.0370462	0.193905	-4.27814
BRD9	3.67504	9.74683	2.16327	0.0526584	0.230322	-4.60745
NFIC	3.67345	10.8227	2.41881	0.0334478	0.184357	-4.18146
TOMM22	3.67211	10.3733	2.06027	0.0630561	0.255395	-4.77387
BRD4	3.67047	14.4991	3.61859	0.00384147	0.0560342	-2.06878
HIBADH	3.66663	10.0741	2.60299	0.0240152	0.153765	-3.86541
THRAP3	3.65456	11.4954	2.31935	0.0399492	0.20048	-4.34925
SOCS4	3.65415	10.9905	2.29441	0.0417612	0.204529	-4.39094
ZNF736	3.65399	8.56423	2.57505	0.025257	0.159292	-3.91375
LPAR3	3.64135	8.92908	4.11432	0.00160879	0.0353535	-1.19943
PTK7	3.63594	6.71668	3.25262	0.00740606	0.0811101	-2.71922
ZNF280C	3.62848	11.3221	3.33428	0.00639216	0.0745811	-2.57386
PAPOLG	3.62279	9.40339	3.40777	0.00560073	0.0696286	-2.44308
TJAP1	3.61626	7.2129	3.3395	0.00633236	0.0741257	-2.56457
SPPL2A	3.60902	14.2584	2.7315	0.0190354	0.134745	-3.64164
TRIM5	3.60326	5.94403	2.26144	0.0442777	0.210189	-4.44582
WDR36	3.60289	10.0022	2.79845	0.0168608	0.126196	-3.52422
MOB1A	3.59909	13.6807	2.62514	0.0230735	0.150258	-3.82701
SGMS2	3.59611	8.24367	5.82954	0.00010088	0.00687496	1.58234
PUS7	3.5938	11.2373	3.94497	0.00215955	0.0411199	-1.49416
GLCE	3.58965	10.6785	3.39027	0.00577967	0.0707945	-2.47422
CHMP1B	3.58916	9.73102	2.2502	0.0451687	0.212619	-4.46447
TMCO1	3.58273	14.2901	4.23398	0.00130929	0.0310412	-0.992905
NXT2	3.57963	8.42997	2.27953	0.0428795	0.206912	-4.41574
AAED1	3.57302	10.3555	3.34757	0.00624108	0.0735363	-2.55021
NOL9	3.56396	13.7621	3.19883	0.00816187	0.0851232	-2.81498
ARHGAP19	3.56251	8.65152	2.92255	0.0134631	0.111418	-3.30543
VASP	3.55353	12.6708	2.37336	0.0362809	0.192203	-4.25842
MYADM	3.5529	14.7326	4.5263	0.000797531	0.0229645	-0.495187
SRSF9	3.54343	8.91652	1.98467	0.0718822	0.275686	-4.89371
GOLT1B	3.52972	9.88669	4.94296	0.000401265	0.0158185	0.195417
SRGAP2C	3.52835	10.4799	3.49064	0.00482729	0.0636817	-2.29576
GLE1	3.51835	6.68879	1.89688	0.0835667	0.300572	-5.03018
LETM1	3.51323	10.2013	4.3434	0.00108615	0.0283022	-0.805416
TTC39C	3.50995	8.14129	4.12452	0.00158069	0.0348726	-1.18177
GNPDA2	3.50995	7.10548	2.39251	0.0350599	0.188852	-4.22605
ASB16-AS1	3.50955	6.2368	3.58771	0.00405872	0.057625	-2.1235
NFIX	3.50138	13.5005	1.89319	0.0840944	0.301825	-5.03585
CCDC58	3.49824	12.9256	1.86412	0.0883569	0.309438	-5.08029
FANCD2	3.49625	11.6154	3.15843	0.00878041	0.0882392	-2.88686
TMED7-TICAM2	3.49555	14.5632	4.61569	0.000686874	0.0210988	-0.345069
CDS2	3.49211	13.6282	3.19644	0.00819722	0.0852087	-2.81924
TXNL4B	3.49144	11.9006	2.37568	0.0361305	0.19199	-4.25449
DDAH1	3.48648	16.3818	4.43697	0.000926887	0.0255775	-0.646194
USF1	3.47078	7.85765	1.82104	0.0950396	0.321374	-5.14551
GID8	3.46945	11.0633	2.70463	0.0199842	0.13849	-3.6886
CLDND1	3.46173	16.1355	5.62539	0.00013728	0.00840306	1.27332
SERF1B	3.45293	7.88562	2.26208	0.0442277	0.210128	-4.44476
TSPAN9	3.45002	10.2128	3.16426	0.00868834	0.0878383	-2.8765
DUSP19	3.44701	5.26818	2.29804	0.0414926	0.204045	-4.38488
FRRS1	3.44433	5.32942	2.77442	0.0176113	0.12878	-3.56642
PXDC1	3.44324	9.92782	2.30616	0.0408976	0.202531	-4.37131
PTBP2	3.43863	7.44987	2.65599	0.0218221	0.145834	-3.77339
RC3H1	3.42649	11.1077	3.84119	0.00259059	0.0453736	-1.67604
BORCS5	3.4225	6.3742	2.4692	0.0305576	0.175018	-4.09563
SCD5	3.41488	8.01529	4.34001	0.00109244	0.028422	-0.811211
NAV1	3.41233	8.99827	4.3218	0.00112683	0.0289384	-0.842321
SETD5	3.40753	9.23502	5.50447	0.000165218	0.00939564	1.08735
OCLN	3.4069	11.8863	4.49584	0.000839375	0.0237466	-0.546568
LIN7C	3.40476	12.2801	2.51356	0.0282157	0.167454	-4.01966
ZC3H4	3.39473	10.5742	3.47411	0.00497237	0.0647474	-2.32513
CARNMT1	3.39165	12.0645	3.62648	0.00378793	0.0555221	-2.05481
PARD6B	3.39102	5.89201	2.68078	0.0208655	0.1418	-3.73022
STARD7	3.37734	14.1091	3.49876	0.00475768	0.0631787	-2.28134
SLX4IP	3.36707	6.62421	2.59791	0.0242362	0.154827	-3.8742
FKBP14	3.36196	10.4199	3.6784	0.00345406	0.0526786	-1.96295
MTFMT	3.35759	8.83408	2.41528	0.0336597	0.184884	-4.18745
TTL	3.35412	14.1551	2.74028	0.0187348	0.133515	-3.62625
FBXO46	3.34788	7.26624	2.39346	0.0350003	0.188652	-4.22444
IGF2BP3	3.34223	13.3743	3.60721	0.00392008	0.0568168	-2.08893
TBP	3.33802	12.1184	2.35212	0.0376825	0.195775	-4.29421
ZNF611	3.33323	11.3703	3.40112	0.00566809	0.0701036	-2.45492
SDC4	3.3261	13.6531	2.88392	0.0144403	0.116025	-3.37369
C16orf52	3.32367	6.66485	4.90704	0.000425339	0.0162721	0.136823
ZNF562	3.3219	10.0078	3.34763	0.00624038	0.0735363	-2.5501
UBE2D4	3.31916	11.1392	4.26333	0.0012451	0.0303184	-0.942477
UBE2NL	3.3145	5.5502	2.72857	0.0191364	0.135119	-3.64675
VPS53	3.31186	9.69779	2.59276	0.0244628	0.155566	-3.88313
DERL2	3.30958	7.73461	2.35125	0.037741	0.195958	-4.29567
AXL	3.30957	8.5667	2.80503	0.0166608	0.125305	-3.51265
ONECUT1	3.30668	6.89894	2.79391	0.0170003	0.126553	-3.53221
STYX	3.3016	11.2411	2.92868	0.0133142	0.11084	-3.2946
CASK	3.29745	10.281	6.16783	6.13237e-05	0.00526248	2.08066
SMIM7	3.29434	12.5637	2.63143	0.0228127	0.149419	-3.81608
CIPC	3.29352	8.52921	2.43007	0.0327796	0.1828	-4.16232
TFPI	3.29096	12.4688	3.16846	0.00862253	0.0874883	-2.86902
SRGAP2B	3.29013	10.4608	3.18864	0.00831355	0.0856506	-2.83311
FOXN2	3.28194	9.85642	2.44908	0.0316812	0.179741	-4.12996
C4orf46	3.2758	14.4741	2.52889	0.0274475	0.165664	-3.9933
MRPS16	3.2679	13.4824	1.81905	0.0953586	0.321947	-5.1485
CREBZF	3.26619	6.35334	1.97034	0.0736798	0.27984	-4.91619
ANKRD42	3.26283	6.78459	2.52996	0.0273947	0.165664	-3.99146
PTDSS1	3.2591	15.0176	3.32941	0.00644852	0.0749123	-2.58253
HSPA1B	3.25605	10.6602	3.82911	0.00264627	0.0457807	-1.69727
TRAM1	3.24792	16.6961	5.14486	0.000290159	0.0128533	0.521415
CCNJ	3.24768	11.5221	4.76667	0.000535038	0.0182793	-0.093915
MIR4455	3.23325	6.04256	4.32303	0.00112447	0.0289384	-0.840214
RAD54L2	3.21421	9.47077	2.81915	0.0162399	0.123472	-3.48783
RDX	3.21377	14.5191	5.3018	0.000226425	0.0113773	0.770735
DHX33	3.20183	10.5477	3.73959	0.00309914	0.0498259	-1.8549
HNRNPH1	3.19735	14.5358	2.52806	0.0274887	0.165664	-3.99474
STX7	3.19584	7.17595	2.11473	0.0573392	0.242632	-4.68631
EEF2K	3.19377	8.30289	2.28062	0.0427964	0.206912	-4.41392
B3GLCT	3.18814	7.21681	6.13469	6.43437e-05	0.00536187	2.03259
FKBP1A	3.18206	14.2352	2.07685	0.0612611	0.251637	-4.74732
NRIP3	3.17913	6.99309	3.14838	0.00894145	0.0889022	-2.90473
SVIL-AS1	3.17884	10.2591	2.70213	0.0200747	0.138863	-3.69296
TERF2	3.17641	14.4127	3.46499	0.00505427	0.0652943	-2.34134
FOXK1	3.17492	5.70605	4.03784	0.00183684	0.037479	-1.33221
KMT2C	3.17378	10.8978	4.21991	0.00134127	0.0315139	-1.01711
ZNF347	3.17273	6.70203	3.58774	0.00405852	0.057625	-2.12345
DOCK5	3.16836	8.60462	5.61958	0.000138501	0.00844707	1.26443
MIR3135A	3.15155	12.4837	4.70367	0.000593594	0.0195813	-0.198342
TAF8	3.15	11.4748	2.48943	0.0294671	0.171415	-4.06103
BBS10	3.14981	10.1432	2.89198	0.0142306	0.11522	-3.35945
EVI5	3.14712	11.4572	2.59596	0.0243218	0.155088	-3.87758
FCF1	3.14693	11.2271	2.44634	0.0318371	0.180102	-4.13463
ARGLU1	3.13498	10.2284	5.06957	0.000327223	0.0140514	0.400541
SETSIP	3.1311	11.7601	2.54218	0.0267987	0.164121	-3.97045
COPG1	3.12996	13.2471	2.60521	0.023919	0.153556	-3.86156
MIR3942	3.12875	6.50172	2.85149	0.0153149	0.120125	-3.43088
TBCCD1	3.12689	10.2908	2.60768	0.0238127	0.15333	-3.85729
HEXIM1	3.12597	11.5917	2.76093	0.018047	0.130717	-3.59008
GPI	3.12518	9.67802	2.97216	0.0123046	0.105844	-3.21763
THAP10	3.12373	6.58145	2.85833	0.015126	0.119594	-3.41882
SNAI3-AS1	3.11753	7.41392	3.20489	0.00807285	0.0847725	-2.80418
TOR1AIP2	3.11411	10.0896	3.6939	0.00336036	0.0520376	-1.93556
SP1	3.11294	12.6669	3.03203	0.011039	0.099635	-3.11148
PRELID2	3.10899	6.37317	2.03575	0.0658017	0.261915	-4.81297
GNL3L	3.10805	7.88587	2.82218	0.016151	0.123274	-3.4825
KLF11	3.10734	6.71998	2.22603	0.0471429	0.216759	-4.50445
ZHX2	3.10484	6.38624	2.3488	0.0379068	0.196208	-4.29981
SRSF1	3.10392	12.3925	2.41916	0.0334266	0.184301	-4.18086
SIKE1	3.10098	9.91147	2.04885	0.064321	0.258945	-4.7921
SMS	3.0988	13.0164	1.91273	0.0813347	0.295725	-5.00576
LRRC47	3.08071	15.0341	3.20799	0.00802776	0.0844043	-2.79867
THOC6	3.07857	8.13941	2.15395	0.053528	0.232466	-4.62265
HMG20A	3.07577	10.5602	2.23687	0.0462475	0.214543	-4.48654
CLDN11	3.07083	16.9732	6.64607	3.11567e-05	0.0034504	2.75609
BTF3L4	3.06821	12.5025	2.06074	0.0630047	0.255299	-4.77312
YTHDF1	3.05135	11.8304	3.70777	0.00327874	0.0515604	-1.91105
MAPK8	3.04501	10.4467	2.63829	0.0225319	0.148195	-3.80418
DAG1	3.03831	9.99709	3.67952	0.00344717	0.0526786	-1.96097
RNF219	3.03407	8.70555	2.97094	0.0123319	0.105909	-3.21979
NUTM2A-AS1	3.02823	7.26314	3.58702	0.00406371	0.057628	-2.12472
HEATR3	3.02702	10.8412	1.95085	0.0761917	0.285015	-4.94664
CDKL3	3.02539	8.61298	2.77281	0.0176627	0.128823	-3.56924
ATL3	3.02351	5.83904	2.04086	0.0652208	0.260504	-4.80484
AAK1	3.02301	10.1139	6.31216	4.98282e-05	0.00471212	2.28805
INPP5A	3.02289	8.55936	3.86616	0.00247934	0.0442106	-1.6322
AKIP1	3.02151	7.98084	1.82805	0.0939224	0.319463	-5.13496
CRISPLD2	3.01946	8.76143	3.89694	0.00234898	0.043087	-1.57822
STAM2	3.018	10.2065	1.84657	0.0910264	0.314307	-5.10697
CEPT1	3.01308	8.16735	3.55902	0.00427189	0.0595764	-2.17438
MIR3198-1	3.00669	10.3594	3.78142	0.00287832	0.047594	-1.78117
TMED2	3.00665	16.9354	8.99688	1.67191e-06	0.000562867	5.62095
ZC3H11B	3.00214	8.26998	2.84084	0.0156135	0.12127	-3.44964
EFNA2	2.99589	3.90123	2.97329	0.0122795	0.105844	-3.21564
OGFRL1	2.99472	14.7603	3.0201	0.0112803	0.101017	-3.13265
C5orf15	2.99322	13.5184	3.24615	0.00749307	0.0815853	-2.73074
EIF2AK2	2.9921	13.3483	2.15073	0.053832	0.233424	-4.6279
CHID1	2.98889	6.22616	3.18789	0.0083248	0.0856506	-2.83444
INTS3	2.98681	12.9798	2.65856	0.0217213	0.145613	-3.76893
TMEM2	2.98023	8.88874	3.48941	0.00483798	0.0637334	-2.29795
TMEM185B	2.97902	10.1223	4.60201	0.00070271	0.0214288	-0.36798
ZNF808	2.9777	9.72247	3.58412	0.00408475	0.0578776	-2.12985
ZFP62	2.97671	9.37479	3.32062	0.00655139	0.0751735	-2.59817
AP1S2	2.97074	10.5102	3.29561	0.00685343	0.0773216	-2.64269
RNF182	2.96797	9.59133	2.58352	0.0248741	0.157467	-3.89911
OSTF1	2.96587	6.52694	2.30264	0.0411547	0.203214	-4.3772
TMEM63B	2.96046	12.1615	2.95153	0.0127738	0.108253	-3.25417
ZNF746	2.95579	7.35402	2.10302	0.0585253	0.245467	-4.70522
SF1	2.94423	7.82997	1.83678	0.0925466	0.316722	-5.12178
SYT11	2.94327	4.84832	3.36909	0.00600399	0.0723445	-2.5119
XPR1	2.93678	13.8206	3.3456	0.00626326	0.0737269	-2.55372
SH3BP2	2.92631	7.74639	1.84508	0.0912565	0.314779	-5.10922
NEIL2	2.92154	5.57958	2.18997	0.0502411	0.224743	-4.56378
MRAP2	2.91805	5.61068	3.53622	0.0044494	0.0611402	-2.21483
RALGPS2	2.91451	7.57582	1.97971	0.0724998	0.277046	-4.9015
WDR76	2.91221	10.5764	2.00232	0.0697249	0.271119	-4.86593
IKZF5	2.9048	9.19671	2.06686	0.0623369	0.253888	-4.76333
CXCL16	2.89613	12.3355	4.38969	0.00100406	0.0267672	-0.726514
MIR3135B	2.88763	11.2233	3.30877	0.00669282	0.0762092	-2.61927
UBXN2B	2.88756	9.72429	2.29616	0.0416314	0.204488	-4.38802
EOGT	2.88711	10.0868	3.818	0.00269853	0.0460716	-1.7168
ZBTB14	2.88032	6.33735	5.15152	0.000287102	0.0127852	0.532063
COX18	2.86815	8.7546	1.85458	0.0897987	0.312319	-5.0948
TULP4	2.86671	11.201	2.92128	0.0134942	0.111566	-3.30769
CAMTA1	2.86323	16.2359	2.64643	0.0222027	0.14691	-3.79003
CPEB4	2.8529	6.70874	2.1536	0.0535615	0.232551	-4.62323
RFFL	2.85003	5.27148	2.52788	0.0274975	0.165664	-3.99504
NRAS	2.84749	12.9994	2.66353	0.0215269	0.144623	-3.76028
G3BP1	2.84056	15.572	3.31957	0.00656374	0.0752127	-2.60003
IMPA1	2.83262	7.106	2.27821	0.0429804	0.207125	-4.41795
ACIN1	2.83171	10.968	2.10376	0.0584502	0.245359	-4.70403
TMEM170A	2.82939	9.63934	3.60718	0.00392035	0.0568168	-2.089
TMTC3	2.82806	9.72212	2.75942	0.0180967	0.130908	-3.59274
DHDDS	2.82793	7.65237	2.63924	0.0224931	0.148096	-3.80252
CADM2	2.82742	9.36012	3.9435	0.00216511	0.0411346	-1.49673
STX2	2.82712	9.98288	2.37547	0.0361443	0.19199	-4.25486
MIR3682	2.82457	7.13867	4.07977	0.00170792	0.0362997	-1.25933
EREG	2.82386	10.82	2.95105	0.0127848	0.108253	-3.25501
F2RL2	2.82134	5.65131	2.9949	0.0118076	0.103735	-3.17734
PDGFC	2.81553	8.26472	3.39442	0.00573672	0.0704862	-2.46683
PHF6	2.81431	11.7917	2.78144	0.0173888	0.128211	-3.5541
FLYWCH2	2.81327	7.92409	1.91749	0.0806759	0.294198	-4.99841
GSR	2.81083	10.5426	2.04389	0.0648783	0.259837	-4.80002
SIK3	2.81015	7.97362	2.91733	0.0135911	0.111872	-3.31466
SCML2	2.80952	9.31763	3.26431	0.0072515	0.080125	-2.69842
ZNF165	2.80678	5.43546	2.19779	0.0495532	0.222972	-4.55094
CMIP	2.80629	13.4199	2.15401	0.053523	0.232466	-4.62256
AGO3	2.80475	9.52462	4.20346	0.00137968	0.0321017	-1.04543
ERO1A	2.80466	13.6627	3.13416	0.0091746	0.0899977	-2.93003
AC006487.1	2.8045	8.28609	4.31283	0.00114417	0.0290059	-0.857654
CIT	2.80178	9.66941	5.27203	0.000237265	0.0115765	0.723731
MIR4261	2.79779	5.40137	6.45993	4.04053e-05	0.00409451	2.4972
AKIRIN2	2.78329	6.67389	2.5387	0.0269671	0.164351	-3.97643
MSL2	2.78027	12.6617	5.03245	0.00034731	0.014471	0.340632
JAM3	2.77819	8.60858	4.16384	0.00147701	0.0334174	-1.11378
MIR548AC	2.76793	6.64044	4.51301	0.000815509	0.0232669	-0.517587
RYBP	2.76024	8.33291	2.59572	0.0243324	0.155088	-3.878
EXOC6B	2.76005	9.70639	3.59801	0.0039849	0.0572337	-2.10524
SRBD1	2.75709	7.03954	2.08659	0.0602296	0.24934	-4.73168
NUDT3	2.75548	11.5768	2.40073	0.034548	0.187396	-4.21213
TEAD2	2.75471	9.44513	1.89726	0.0835119	0.300439	-5.02959
ZNF391	2.75055	6.47812	2.05869	0.0632305	0.255856	-4.77641
PHF2	2.75039	7.87577	2.1023	0.0585989	0.245616	-4.70638
ERH	2.74917	17.3193	2.93641	0.0131289	0.109895	-3.28093
LIN54	2.74515	5.16208	4.83978	0.000474613	0.017218	0.0265919
RBBP5	2.74342	10.9965	3.65849	0.00357834	0.053436	-1.99816
COLGALT1	2.74129	15.7906	3.37735	0.00591553	0.0718961	-2.49721
TP63	2.74024	10.4875	2.81305	0.0164205	0.124161	-3.49856
ARF6	2.73655	17.6002	3.775	0.00291113	0.0479014	-1.79248
GSK3B	2.72066	15.2712	6.93911	2.08831e-05	0.00278988	3.15353
RBM14	2.71943	9.12942	3.3137	0.00663359	0.0757553	-2.61049
ZNF570	2.7186	7.77199	2.46403	0.0308427	0.176111	-4.10446
CREBBP	2.71801	12.6239	4.31318	0.00114349	0.0290059	-0.857057
NUDT4	2.71453	14.4324	3.95461	0.00212348	0.0408977	-1.47732
NUDT4P1	2.71453	14.4324	3.95461	0.00212348	0.0408977	-1.47732
GLIPR2	2.70917	6.7658	2.07696	0.0612493	0.251637	-4.74714
FNBP1	2.70726	10.8714	2.34819	0.0379476	0.196208	-4.30082
SMNDC1	2.70626	12.1814	2.06717	0.0623033	0.253873	-4.76283
C5orf22	2.70485	7.99574	2.08982	0.0598909	0.248388	-4.72649
CNOT6	2.7026	13.4567	3.05065	0.0106728	0.0975601	-3.07844
HAUS2	2.7012	12.8118	2.92514	0.0134	0.11113	-3.30086
RSU1	2.70002	16.2576	3.15986	0.00875769	0.0881385	-2.88432
PGPEP1	2.68685	6.85517	2.14702	0.0541837	0.234273	-4.63394
UGT8	2.68202	7.19799	3.43983	0.00528754	0.0673772	-2.38607
HUS1	2.68053	8.68226	2.02488	0.067054	0.265013	-4.83023
ETV3	2.67145	11.7077	2.74489	0.0185791	0.132969	-3.61818
BRD3	2.6705	7.47347	2.35574	0.0374404	0.194817	-4.28813
DCAF12	2.66305	11.6945	2.17828	0.0512861	0.226895	-4.58292
ADGRL1	2.66061	7.53718	3.31745	0.00658895	0.0754502	-2.60382
TCF20	2.65391	9.52998	3.89963	0.00233794	0.0429772	-1.57351
RBM15	2.65351	9.19107	2.61644	0.0234388	0.151687	-3.8421
TLE3	2.6514	7.07749	2.24946	0.0452276	0.212691	-4.46568
RPRD2	2.64922	12.416	4.28662	0.00119651	0.0296189	-0.902538
TMEM209	2.64017	14.5038	3.05241	0.0106386	0.0973791	-3.0753
ZNF426	2.63836	6.28178	2.68431	0.0207328	0.141523	-3.72407
BNIP3L	2.63363	12.8473	1.98287	0.0721059	0.276042	-4.89654
MOCS3	2.63223	8.52946	2.77507	0.0175907	0.12878	-3.56529
VKORC1L1	2.62654	12.5091	8.5557	2.76424e-06	0.000738577	5.1364
TPD52	2.62222	10.6209	4.30577	0.00115804	0.0291815	-0.869742
RSPRY1	2.62069	11.6113	4.24153	0.00129244	0.0308154	-0.979917
ARID3A	2.61949	8.80927	2.95458	0.0127034	0.107889	-3.24877
OSTM1	2.61818	12.6152	2.2918	0.0419556	0.205004	-4.3953
RAET1K	2.61441	6.66708	3.35951	0.00610842	0.0728366	-2.52896
PRPS2	2.60747	14.7656	2.57194	0.0253991	0.159829	-3.91912
UBE2C	2.60691	14.2153	2.01401	0.068329	0.268036	-4.84746
ZNF652	2.60349	9.28306	2.99601	0.0117838	0.103581	-3.17537
PLBD2	2.60242	10.2787	3.15972	0.00875992	0.0881385	-2.88457
LINC00641	2.60175	6.24747	4.55843	0.000755741	0.0223182	-0.441101
CLDN1	2.6008	15.62	3.52941	0.00450383	0.0615865	-2.2269
ZBTB25	2.59928	7.76681	3.10532	0.00966635	0.0920804	-2.98131
EIF4EBP2	2.59107	13.0553	2.59002	0.0245837	0.15604	-3.88785
REST	2.59031	8.43595	3.8241	0.00266969	0.0458603	-1.70607
POGZ	2.58624	13.2739	4.01167	0.00192237	0.038434	-1.37776
RPP14	2.58529	8.82933	2.138	0.0550486	0.236625	-4.6486
CAMK2D	2.58374	7.75842	2.37395	0.0362421	0.192203	-4.25741
VAPA	2.58222	13.147	2.08812	0.0600692	0.248744	-4.72922
OTUD1	2.57576	5.79609	2.18412	0.0507615	0.22593	-4.57336
ACER3	2.57348	11.8553	4.87276	0.000449742	0.0166728	0.0807197
CASD1	2.57323	9.19339	2.60094	0.0241041	0.154158	-3.86896
GVQW2	2.57045	7.46911	3.09303	0.00988391	0.0936801	-3.00315
MFSD14C	2.56718	8.77592	3.96723	0.00207721	0.040276	-1.45528
SPIRE2	2.56561	5.64633	6.11146	6.65542e-05	0.00546491	1.99881
TNRC6A	2.56007	9.23927	6.84863	2.36011e-05	0.00292116	3.03213
CMTM6	2.5551	8.34487	3.30679	0.00671675	0.0762592	-2.6228
NOL4L	2.55436	6.89838	1.9032	0.0826696	0.298841	-5.02045
TNRC6B	2.54567	9.32755	3.0623	0.0104498	0.0965431	-3.05775
TMEM189-UBE2V1	2.54558	12.5764	5.68591	0.000125221	0.00795412	1.36558
ATXN7L3B	2.53917	9.20056	2.00578	0.0693088	0.270251	-4.86046
COPG2	2.53462	8.37871	2.51579	0.0281025	0.167159	-4.01582
PHACTR4	2.52812	11.3495	4.39492	0.000995207	0.0265996	-0.717619
LINC01169	2.51452	5.60763	6.8805	2.2603e-05	0.00286073	3.07502
AVL9	2.51244	10.4175	2.52615	0.0275835	0.166017	-3.99802
RIMKLB	2.5104	8.38719	2.44112	0.0321364	0.181031	-4.14351
VSIG10	2.5096	5.41262	3.46982	0.00501069	0.0649807	-2.33275
SCLT1	2.5084	9.44957	2.62483	0.0230863	0.150258	-3.82754
NUP43	2.5039	12.9385	2.07906	0.0610256	0.251099	-4.74377
STC1	2.50327	9.99267	2.02321	0.0672488	0.265293	-4.83289
SRPK1	2.50314	5.93965	2.09728	0.0591152	0.246304	-4.71447
HSPA1A	2.48752	9.43294	2.96134	0.0125484	0.107167	-3.23679
CDK9	2.48724	12.3492	1.84855	0.0907217	0.313899	-5.10396
FLVCR1	2.48447	11.3895	4.18469	0.00142492	0.0326336	-1.07778
UBE2Z	2.48299	12.8712	3.0107	0.0114741	0.102192	-3.14932
PARPBP	2.48183	10.7837	2.29118	0.0420013	0.205049	-4.39633
CHST3	2.48102	5.6955	4.63289	0.000667501	0.0208848	-0.31631
RBBP4	2.47908	10.5523	1.99153	0.0710363	0.273942	-4.88293
SPECC1	2.47564	9.4161	2.79255	0.017042	0.126553	-3.53459
TMX1	2.47059	15.1496	3.18851	0.00831548	0.0856506	-2.83334
RDH13	2.46567	6.6426	2.26128	0.0442906	0.21019	-4.44609
PDP1	2.46487	11.6544	4.40198	0.000983371	0.0264005	-0.705605
MAPK1IP1L	2.45127	8.1928	2.70708	0.0198959	0.138277	-3.68433
GOSR2	2.44947	7.81254	1.9013	0.0829385	0.299343	-5.02338
HNRNPUL1	2.44855	10.5063	1.91828	0.0805664	0.29399	-4.99719
SUZ12	2.44515	10.4048	3.15511	0.00883331	0.0884143	-2.89277
REEP3	2.43752	14.0108	5.3721	0.000202844	0.010637	0.881252
MIR548AA2	2.43135	7.91377	5.28374	0.000232937	0.0115117	0.742235
HERPUD2	2.43011	12.0442	3.26063	0.00729981	0.0802949	-2.70497
PHACTR2	2.4297	8.55617	4.67642	0.000620984	0.0199105	-0.243693
ZNF850	2.42645	9.53465	4.35866	0.00105834	0.027769	-0.779379
GLS	2.42576	9.91171	2.9002	0.0140201	0.1139	-3.34494
RNF149	2.40708	10.1209	3.01037	0.011481	0.1022	-3.14991
GDAP2	2.40605	8.47476	2.70824	0.019854	0.138043	-3.68229
VAV2	2.40133	7.18882	2.16991	0.0520477	0.228875	-4.59662
AMD1	2.3992	14.6981	2.30988	0.0406283	0.201918	-4.3651
SMAD2	2.39437	10.0225	1.95635	0.0754758	0.28328	-4.93807
UBE2D1	2.3933	9.15633	3.1454	0.00898991	0.0891202	-2.91005
ARL17B	2.39169	9.40222	2.34634	0.038073	0.196349	-4.30393
ZBTB10	2.38887	6.3852	2.41961	0.0333995	0.184301	-4.18009
PTAR1	2.38434	10.4201	3.88556	0.00239632	0.0436347	-1.59817
KRAS	2.38229	10.8433	1.89442	0.0839176	0.301319	-5.03395
QRICH1	2.37926	13.4949	3.50439	0.00470997	0.062873	-2.27134
ING3	2.365	7.43628	1.88772	0.0848813	0.303292	-5.04423
FJX1	2.36382	6.72352	4.04011	0.00182961	0.037479	-1.32826
DENND6A	2.36127	7.49834	2.99873	0.0117259	0.103498	-3.17055
TMEM144	2.36015	6.12231	3.74004	0.00309667	0.0498259	-1.8541
POLR2J3	2.3569	13.227	1.87942	0.0860891	0.30579	-5.05694
AGO1	2.35584	12.0456	2.50449	0.0286799	0.168859	-4.03522
SDC1	2.3463	5.62744	3.53394	0.00446758	0.06129	-2.21888
ARL6IP1	2.34575	15.3417	3.33405	0.00639483	0.0745811	-2.57427
WBP1L	2.34373	10.6246	4.84064	0.00047394	0.017218	0.0280176
SDAD1	2.33261	10.8244	3.43731	0.00531147	0.0674777	-2.39054
MBNL2	2.32958	13.4147	5.94274	8.52513e-05	0.00623928	1.751
GRAMD4	2.32872	4.20525	2.27137	0.043505	0.208757	-4.42932
LENG8	2.32854	11.4247	1.87382	0.0869138	0.307481	-5.06551
CDCA2	2.32795	11.4273	2.62188	0.02321	0.150672	-3.83267
NHSL1	2.32499	6.83191	4.01329	0.00191696	0.038434	-1.37494
GAPVD1	2.31697	12.5569	2.63467	0.0226798	0.148838	-3.81047
TTPAL	2.30942	7.23915	1.82694	0.0940986	0.319957	-5.13663
EXOC8	2.29294	7.23882	4.29626	0.00117699	0.0294825	-0.886029
ARPC4-TTLL3	2.29206	7.07861	1.84855	0.0907214	0.313899	-5.10396
INO80D	2.28742	8.06212	5.75489	0.000112832	0.00750713	1.47008
NEK7	2.28454	7.09922	2.74375	0.0186176	0.133087	-3.62019
ZNF490	2.28314	6.97914	1.97546	0.0730337	0.278139	-4.90818
MED20	2.28237	8.72357	2.81485	0.0163669	0.124101	-3.49539
SPATA5	2.28064	7.67566	3.15974	0.00875955	0.0881385	-2.88452
TMEM192	2.27313	9.66455	3.94536	0.00215809	0.0411199	-1.49349
PYGO1	2.27303	9.03396	5.39501	0.000195733	0.0105035	0.917103
MAOA	2.27192	5.60254	5.20094	0.000265442	0.0122082	0.610927
RBPJ	2.27124	9.8534	2.59388	0.0244131	0.155543	-3.88118
TMEM201	2.27042	8.24391	3.43046	0.00537719	0.0679536	-2.40273
ABCC1	2.26919	8.3678	3.7382	0.00310676	0.0499008	-1.85735
THUMPD1	2.26378	9.78411	2.23773	0.0461771	0.214487	-4.48511
KLHL28	2.25875	5.76961	1.85519	0.0897064	0.312183	-5.09388
CEP170	2.2541	13.5756	2.93918	0.0130631	0.109617	-3.27602
EAF1	2.24861	5.60991	2.54533	0.0266467	0.163941	-3.96501
MBNL1	2.24669	15.1213	2.74072	0.01872	0.133466	-3.62549
YIPF4	2.24415	10.917	2.87484	0.01468	0.117113	-3.38971
ZNF101	2.24338	7.61245	2.02375	0.0671859	0.265293	-4.83203
BTBD9	2.2389	5.46122	2.3016	0.0412307	0.20347	-4.37893
RAB11FIP2	2.23656	10.5919	2.53341	0.0272254	0.165088	-3.98554
C15orf41	2.23477	10.8668	3.65395	0.00360734	0.0537366	-2.00619
RHNO1	2.2336	8.45887	1.98253	0.0721484	0.276142	-4.89708
HNRNPL	2.23349	17.3843	3.98261	0.0020222	0.0397803	-1.42843
POGLUT1	2.23119	7.21766	2.99334	0.011841	0.10392	-3.1801
LDLRAD3	2.23048	9.4536	3.20009	0.0081432	0.0850709	-2.81273
MAP3K13	2.22592	6.6686	1.94008	0.0776134	0.288149	-4.9634
STAT2	2.22204	5.69939	1.86001	0.0889759	0.310604	-5.08655
FEM1A	2.22142	5.08375	2.36386	0.0369017	0.193841	-4.27445
ZNRF3	2.22116	8.12011	2.86302	0.0149982	0.118781	-3.41056
PM20D2	2.21108	12.8321	2.4904	0.0294155	0.171273	-4.05936
ZNF805	2.20841	5.28037	2.29135	0.0419885	0.205046	-4.39604
PRRG4	2.20716	9.67981	3.18758	0.00832948	0.0856506	-2.83499
NFIA	2.20393	4.12009	3.35857	0.00611875	0.0728366	-2.53063
ZFR	2.20044	14.9496	4.6766	0.000620791	0.0199105	-0.24338
MIR8485	2.19944	8.86895	3.19824	0.00817049	0.0851603	-2.81602
MIR4263	2.19517	7.06829	2.50821	0.0284886	0.168321	-4.02884
ATP13A3	2.19121	16.6622	3.81415	0.00271689	0.0460716	-1.72357
PHLPP2	2.18908	9.53178	4.34793	0.00107781	0.0282159	-0.797678
CALR	2.18706	17.5066	3.59147	0.00403158	0.057625	-2.11683
THAP5	2.18621	13.0874	4.93283	0.000407905	0.015933	0.17891
SMURF2	2.18599	10.588	2.43863	0.0322803	0.181609	-4.14776
MIR1299	2.18086	6.20906	3.15708	0.00880181	0.0883143	-2.88926
CHD2	2.17851	9.23919	2.44222	0.0320733	0.180807	-4.14165
NHLRC2	2.17788	11.4428	4.1341	0.00155475	0.0347195	-1.16519
TMEM128	2.17375	6.63672	5.21473	0.000259712	0.0120766	0.632864
ZBTB34	2.17118	4.82353	2.79575	0.0169436	0.1265	-3.52897
KLF9	2.16119	5.39836	1.89288	0.0841386	0.301855	-5.03632
CDK16	2.15344	13.7081	2.34041	0.0384783	0.197411	-4.31391
AL354896.1	2.15339	11.4491	3.63124	0.00375598	0.0553145	-2.04639
UXT-AS1	2.14877	5.16802	2.23167	0.0466751	0.215255	-4.49513
PRRG1	2.14275	9.20691	4.27557	0.00121932	0.0298759	-0.921483
USP3	2.14196	12.3561	2.60452	0.0239489	0.153574	-3.86276
TPP2	2.123	9.25839	3.50373	0.00471557	0.0628979	-2.27252
CPNE2	2.12136	9.19572	2.80831	0.0165622	0.124907	-3.5069
UGCG	2.11803	6.20931	2.24716	0.0454129	0.212943	-4.46951
METTL4	2.11709	10.4286	2.54199	0.0268075	0.164121	-3.97076
TMEM33	2.11644	12.5973	3.8024	0.00277373	0.0464873	-1.74423
ATF2	2.1156	15.2269	2.79742	0.0168922	0.12632	-3.52603
FCHSD2	2.11462	9.78279	1.97146	0.0735387	0.279431	-4.91445
ZNF738	2.10669	6.67749	2.90736	0.0138391	0.113237	-3.33228
SPAST	2.1035	9.75903	3.83787	0.00260576	0.0453736	-1.68187
CCDC134	2.09848	9.21141	2.03295	0.0661217	0.262568	-4.81741
SSBP3	2.09684	11.2801	2.77467	0.0176034	0.12878	-3.56599
TMED8	2.09305	7.34023	1.92542	0.0795892	0.292005	-4.98616
TSC1	2.09282	10.3497	2.04145	0.0651532	0.260381	-4.80389
ZFP36L1	2.07819	11.522	1.99682	0.0703902	0.272511	-4.87459
SPCS3	2.07389	12.8139	1.89624	0.0836577	0.300771	-5.03116
EXOSC2	2.07073	15.3812	2.0162	0.0680701	0.267466	-4.84399
ANKRD40	2.06947	11.5339	2.29265	0.0418922	0.204873	-4.39388
PCED1B-AS1	2.06733	5.91646	4.07191	0.00173135	0.0366388	-1.27298
SDC3	2.06653	8.58536	2.6306	0.0228469	0.149527	-3.81752
SLX4	2.06538	8.94105	2.82596	0.0160407	0.123091	-3.47585
FNDC3B	2.05916	14.6201	4.71385	0.000583695	0.0193581	-0.181433
BIRC6	2.05736	10.2408	5.97046	8.18305e-05	0.00604146	1.79201
ZNF649	2.05557	7.41679	2.88248	0.0144779	0.116217	-3.37622
PPP1R26-AS1	2.05132	6.51251	2.87728	0.0146151	0.116761	-3.3854
CASC19	2.05008	4.52863	2.29749	0.0415333	0.204125	-4.3858
HOOK3	2.04928	10.3783	2.31842	0.0400153	0.200589	-4.3508
C3orf52	2.04722	5.38615	1.8618	0.0887064	0.30992	-5.08383
TMEM106B	2.04686	6.98245	3.58931	0.00404714	0.057625	-2.12065
TSC22D1-AS1	2.04511	6.18207	3.34236	0.00629982	0.073964	-2.55947
FBXW2	2.03784	9.18912	1.88554	0.0851978	0.303906	-5.04758
XYLT2	2.03731	7.53278	3.49404	0.00479799	0.0634443	-2.28971
CMTM1	2.02789	5.98647	2.52054	0.0278634	0.166726	-4.00766
EZR	2.02784	17.0511	3.08657	0.0100002	0.0943528	-3.01463
C1orf198	2.02767	4.59681	2.62074	0.0232577	0.15075	-3.83464
FAM122C	2.02683	6.61581	2.99205	0.0118688	0.104041	-3.18239
RBM27	2.02628	15.9977	2.7228	0.0193376	0.136083	-3.65685
SBNO1	2.02607	10.2858	3.3211	0.0065457	0.0751735	-2.59732
HERC4	2.02222	9.28702	1.84768	0.0908552	0.314111	-5.10528
DAAM1	2.01976	7.82924	2.79259	0.017041	0.126553	-3.53453
ELOVL7	2.01729	5.79421	4.5468	0.0007706	0.0224809	-0.460668
UBE2D3	2.01256	18.2193	3.13719	0.00912436	0.0897556	-2.92464
LINC01278	2.00808	10.629	3.87282	0.00245053	0.0440702	-1.62052
PIGM	2.00775	11.2987	2.74971	0.0184179	0.132208	-3.60975
VPS4B	1.99887	10.5839	2.63203	0.0227879	0.149372	-3.81504
CNNM3	1.99512	7.94613	1.99513	0.0705959	0.272909	-4.87725
NOCT	1.99443	5.56357	1.91408	0.0811482	0.29545	-5.00369
ABCB7	1.99427	9.70553	2.68321	0.020774	0.141689	-3.72598
SRGAP1	1.99404	11.9867	4.04237	0.00182243	0.037479	-1.32432
CLASP1	1.98993	8.5586	2.46493	0.0307929	0.175886	-4.10293
CCND1	1.98041	10.7688	2.26243	0.0442007	0.210119	-4.44419
RRP1B	1.97609	14.2407	2.93012	0.0132796	0.110606	-3.29206
ASB7	1.9686	8.08574	2.18136	0.0510092	0.226494	-4.57789
ADAM17	1.9682	8.72356	2.18797	0.0504183	0.225263	-4.56705
GXYLT2	1.9676	4.89015	1.99949	0.0700669	0.271697	-4.87039
CD44	1.96472	16.3915	2.31158	0.040505	0.201663	-4.36224
PKN2	1.9622	14.7805	5.02486	0.000351573	0.014505	0.328366
MIR548AQ	1.9606	6.21629	3.66039	0.00356627	0.053436	-1.99479
MCCC2	1.9572	9.08441	2.18421	0.0507532	0.22593	-4.57321
UBE4B	1.9555	12.1502	2.17146	0.0519056	0.228662	-4.59408
AC145212.1	1.95427	9.82642	2.32052	0.0398659	0.200317	-4.34728
ZNF548	1.95321	5.62327	2.68229	0.0208086	0.141793	-3.72759
CDV3	1.94673	15.7208	2.74901	0.0184411	0.132272	-3.61097
EPHA2	1.9455	13.8335	2.65138	0.0220049	0.146286	-3.78141
RREB1	1.94285	10.6976	5.74646	0.000114275	0.00757317	1.45734
TMEM19	1.9369	7.90081	3.31462	0.00662265	0.075733	-2.60886
VCPIP1	1.93491	8.74948	2.41214	0.0338495	0.185297	-4.19278
EPPK1	1.93287	6.18295	2.99017	0.0119093	0.104248	-3.18572
MARCKS	1.92813	5.40182	3.00575	0.0115775	0.102719	-3.1581
TRIM45	1.92684	4.61752	2.12764	0.0560576	0.239133	-4.66542
UBE2G2	1.92674	10.9919	2.39268	0.0350489	0.188852	-4.22575
ZFP91	1.92372	12.4241	2.19547	0.0497561	0.223371	-4.55475
IMPAD1	1.91967	9.34784	2.113	0.0575134	0.243247	-4.68911
SAFB	1.91674	10.1167	2.3421	0.0383622	0.197116	-4.31107
POU2F1	1.91654	9.72517	4.3103	0.00114912	0.0290874	-0.86198
TMEM101	1.90218	7.11082	2.27958	0.042876	0.206912	-4.41567
TTC5	1.89934	4.75853	2.13066	0.0557614	0.238292	-4.66051
ZNF620	1.89478	4.7687	2.79251	0.0170434	0.126553	-3.53466
ARID3B	1.89132	5.6476	2.07525	0.0614322	0.251787	-4.74988
SEC61A2	1.8909	10.9921	3.17902	0.00845947	0.0864818	-2.85023
MIR548N	1.8805	5.56589	3.2217	0.00783144	0.0830143	-2.77428
NANP	1.87957	8.35231	2.10407	0.0584184	0.245348	-4.70353
ZNF587B	1.87458	6.73077	2.8314	0.015883	0.122417	-3.46626
UBE2G1	1.87331	14.0274	3.75297	0.00302668	0.0491777	-1.83131
ANKRD13A	1.87277	10.1215	2.37326	0.0362871	0.192203	-4.25858
EGLN1	1.87023	14.9386	1.84448	0.091348	0.314885	-5.11012
ANKDD1A	1.8691	5.49379	1.88058	0.085919	0.305314	-5.05516
RYK	1.86668	15.1056	2.05512	0.0636237	0.257199	-4.7821
KDELR2	1.85877	15.6658	2.69747	0.0202448	0.139493	-3.7011
NUP155	1.85792	12.4907	2.80857	0.0165542	0.124902	-3.50643
AREL1	1.85765	11.9796	1.92167	0.0801015	0.292865	-4.99196
AHCYL1	1.85611	13.9658	1.97733	0.0727978	0.277714	-4.90524
SHH	1.85039	4.53867	3.74101	0.00309135	0.0498259	-1.85239
MPZL1	1.84957	16.0321	3.24483	0.00751096	0.0817272	-2.73309
ZNF462	1.84921	5.43994	4.98707	0.000373645	0.0150505	0.267136
IGF2	1.84283	6.80795	1.95832	0.0752205	0.282941	-4.935
CPS1	1.84223	8.60995	2.25303	0.0449424	0.21185	-4.45977
MAST3	1.8421	5.33699	2.32205	0.0397573	0.200172	-4.34471
KDM3B	1.84178	13.6218	3.05846	0.0105226	0.0968968	-3.06456
IL1RAPL1	1.84008	5.0114	2.49553	0.0291453	0.170585	-4.05057
RNF115	1.83652	10.4252	2.10454	0.0583706	0.245289	-4.70277
KDM5C	1.83483	8.39169	2.73011	0.0190833	0.134857	-3.64407
CLCC1	1.83346	9.49087	3.44517	0.00523709	0.0670742	-2.37657
TRIM35	1.83044	6.43478	1.90477	0.0824489	0.298465	-5.01804
BCL9	1.82984	10.5203	3.82588	0.00266135	0.0458603	-1.70295
MIR1827	1.82948	3.61526	4.74002	0.000559035	0.0188928	-0.138032
KLF3	1.82288	6.92941	2.7733	0.0176473	0.128823	-3.56839
SUCLG2-AS1	1.81719	9.52258	2.23478	0.0464186	0.214543	-4.48999
LURAP1L	1.8161	5.03458	2.1516	0.0537497	0.233188	-4.62648
SORT1	1.81331	8.12458	2.93162	0.0132435	0.110579	-3.2894
ACER2	1.8128	4.95728	3.19549	0.00821117	0.0852087	-2.82091
SMIM12	1.80872	13.0797	2.26728	0.0438219	0.209561	-4.43612
ZSCAN22	1.80516	5.2373	2.03949	0.0653754	0.260835	-4.80701
TANGO2	1.79946	7.91938	1.88697	0.0849895	0.303421	-5.04538
MIR466	1.79473	5.05908	4.38659	0.00100935	0.0268411	-0.73179
RC3H2	1.79433	9.35104	1.8243	0.094518	0.320512	-5.1406
MIR644A	1.79405	5.23048	2.83851	0.0156795	0.121516	-3.45374
EPHB2	1.79315	6.29933	2.40703	0.0341609	0.186516	-4.20145
RGMB	1.78788	8.43493	2.94826	0.0128497	0.108638	-3.25995
TMEM147-AS1	1.78655	3.77937	2.23915	0.0460614	0.214231	-4.48277
SOAT1	1.78324	11.5363	4.65349	0.00064505	0.02041	-0.281918
MIR4291	1.78072	6.60226	3.29121	0.00690801	0.077729	-2.65053
HOXC6	1.77943	4.44465	2.04863	0.0643458	0.258945	-4.79246
ZNF217	1.77846	12.2767	1.83083	0.0934816	0.318667	-5.13076
PTEN	1.77512	10.5988	2.12811	0.056011	0.238995	-4.66465
HLTF	1.77266	10.4909	1.88641	0.0850704	0.303645	-5.04624
MAP3K2	1.77263	7.30824	2.0791	0.0610218	0.251099	-4.74371
CERS6-AS1	1.77134	7.406	1.89428	0.0839379	0.301328	-5.03417
SNORA32	1.76537	5.003	3.07405	0.0102297	0.0952935	-3.03688
RAP2C-AS1	1.76494	5.01369	2.4229	0.0332033	0.183973	-4.17451
RPRD1B	1.76308	9.90512	3.51135	0.00465167	0.0624913	-2.25897
ZNF770	1.76202	8.47939	2.21178	0.0483444	0.219915	-4.52793
SHOC2	1.75666	12.8144	4.41998	0.000953875	0.0261083	-0.675021
LEF1	1.75487	5.77342	3.22934	0.00772409	0.0824998	-2.76068
ZNF264	1.74755	6.74501	3.12532	0.00932256	0.0905947	-2.94575
TBXA2R	1.74667	5.75376	2.49327	0.0292644	0.170856	-4.05446
IL18R1	1.7464	4.19614	3.4977	0.00476669	0.063229	-2.28322
KRTAP22-1	1.74351	3.73783	5.23368	0.000252051	0.0120227	0.662965
INCENP	1.742	11.3404	2.94536	0.0129176	0.108993	-3.26509
ZNF43	1.74049	6.42505	2.27857	0.0429523	0.207069	-4.41734
HIVEP3	1.73876	7.34144	2.29563	0.0416709	0.204529	-4.38891
PREPL	1.73594	9.9965	2.24816	0.0453319	0.21291	-4.46784
MIR548AD	1.73578	4.15545	5.02745	0.000350111	0.014505	0.332555
ZNF66	1.73042	8.74292	2.68649	0.020651	0.141251	-3.72026
KDM6B	1.72986	5.5339	2.68076	0.0208661	0.1418	-3.73025
STARD3NL	1.72661	8.86666	2.74873	0.0184504	0.132272	-3.61146
LHX1	1.72299	9.51733	1.83515	0.0928017	0.317156	-5.12424
ETS2	1.72126	5.27997	1.823	0.0947262	0.320752	-5.14256
LPAR2	1.72012	7.17298	2.71323	0.0196756	0.137427	-3.67358
ZNF362	1.71866	5.00813	2.6965	0.0202805	0.139681	-3.7028
MIR548A2	1.71714	5.8399	4.21629	0.00134962	0.0316344	-1.02333
RBM26-AS1	1.71399	6.74677	2.37779	0.0359944	0.191496	-4.25093
TMEM81	1.70895	6.18233	2.62889	0.0229177	0.149873	-3.8205
HPS3	1.70862	13.3666	2.14511	0.054366	0.234574	-4.63705
MIR1302-1	1.70815	3.90488	3.05642	0.0105616	0.0970994	-3.06818
USP31	1.70529	6.86863	2.36326	0.0369412	0.193841	-4.27546
WEE1	1.70208	12.1186	2.93641	0.0131288	0.109895	-3.28092
MRPS27	1.70194	14.2015	2.39106	0.0351508	0.189221	-4.2285
ZNF2	1.69151	5.06379	1.83145	0.0933836	0.318397	-5.12982
ATG16L1	1.68429	4.44933	2.71558	0.0195919	0.13707	-3.66947
BCDIN3D	1.67857	5.45664	2.3225	0.0397256	0.200172	-4.34396
PDZD8	1.67839	12.321	2.22148	0.0475235	0.217855	-4.51195
LMO7DN	1.67256	4.92401	2.59968	0.0241589	0.154391	-3.87114
FOSL2	1.6702	7.78192	1.89938	0.0832113	0.299808	-5.02634
RIN2	1.66899	6.5064	2.24384	0.0456806	0.213176	-4.47501
TTYH3	1.66375	10.5586	2.90234	0.0139657	0.113677	-3.34115
UBL7-AS1	1.66181	6.04973	2.47212	0.0303977	0.174458	-4.09064
PER2	1.65967	5.52321	2.74364	0.0186213	0.133087	-3.62038
ERLIN2	1.6564	10.7644	4.24018	0.00129545	0.0308434	-0.982246
MIR197	1.65501	5.11009	4.29381	0.00118191	0.0295617	-0.890214
ELOVL2	1.65	10.1469	2.26314	0.044145	0.210092	-4.44301
DAZAP2	1.64776	8.26128	3.68843	0.00339311	0.0523042	-1.94522
EPHB4	1.64485	10.2039	1.87542	0.0866769	0.307156	-5.06306
TM2D1	1.64199	9.15024	2.4	0.0345929	0.187457	-4.21336
WASL	1.6412	12.6667	2.83401	0.0158082	0.122176	-3.46167
KBTBD7	1.6401	5.03533	2.19484	0.0498114	0.223371	-4.55578
C2CD2	1.63859	9.1427	2.91806	0.0135732	0.111843	-3.31337
MLEC	1.63455	13.3769	2.04284	0.0649967	0.260076	-4.80169
NUTM2B-AS1	1.63361	6.02923	2.18565	0.0506244	0.225694	-4.57085
E2F7	1.63303	8.60987	3.07429	0.0102251	0.0952935	-3.03645
SUMO4	1.63217	4.89337	1.88797	0.0848448	0.303268	-5.04385
RB1	1.63053	8.64475	2.4124	0.0338341	0.185273	-4.19235
SAYSD1	1.62834	7.50067	1.95026	0.0762699	0.28511	-4.94757
PIGK	1.6243	10.3458	2.23623	0.0462994	0.214543	-4.48758
ZNF595	1.62298	8.52689	2.68154	0.0208368	0.141793	-3.72889
TMUB2	1.61086	7.5928	2.47814	0.0300707	0.173349	-4.08034
XXYLT1	1.60913	4.76314	2.62644	0.0230195	0.150258	-3.82476
PVR	1.60897	10.1307	2.68612	0.0206648	0.141288	-3.7209
SIAH3	1.60864	4.04609	2.86661	0.0149007	0.11848	-3.40422
ADRB1	1.6074	5.06285	4.19067	0.00141036	0.032492	-1.06748
MIR548AN	1.60684	5.41338	3.71387	0.0032435	0.0512175	-1.90029
GLIPR1	1.60641	8.68343	3.52568	0.00453399	0.0617019	-2.23353
TTC9C	1.60567	9.63525	1.82473	0.0944491	0.320407	-5.13995
RNF38	1.60547	10.6079	2.10828	0.0579901	0.244391	-4.69674
ZNF275	1.60268	7.37245	2.13404	0.0554315	0.237364	-4.65502
TMCO3	1.60082	6.76709	2.26833	0.0437405	0.209331	-4.43438
SIM2	1.59899	8.65512	2.73821	0.0188053	0.133791	-3.62988
ATF6B	1.59818	13.9381	2.71508	0.0196097	0.137081	-3.67035
SKI	1.59405	4.95049	1.86194	0.0886848	0.309909	-5.08362
EYA3	1.59378	5.12561	1.92761	0.0792904	0.291545	-4.98275
LRRC57	1.59313	6.53982	2.17596	0.0514965	0.227398	-4.58673
CBX5	1.59209	13.8875	1.96761	0.0740279	0.280538	-4.92048
NUSAP1	1.5903	12.8273	2.27527	0.0432053	0.207734	-4.42284
MIR1537	1.58785	3.80255	4.0904	0.00167676	0.0360932	-1.24089
SPPL3	1.58254	6.69767	2.28417	0.0425278	0.206303	-4.40802
UBN2	1.58202	10.6088	4.39727	0.000991258	0.0265698	-0.713626
KCTD21-AS1	1.57811	7.7434	2.07996	0.06093	0.250889	-4.74233
ETNK1	1.57068	11.1636	3.18682	0.00834095	0.0857163	-2.83635
NHLRC3	1.56943	6.6251	3.65149	0.00362314	0.0538291	-2.01054
SNX12	1.55916	8.6847	2.9253	0.013396	0.11113	-3.30057
SRFBP1	1.55835	9.94931	2.01626	0.0680624	0.267466	-4.84388
APLP2	1.55033	12.3517	2.55919	0.0259898	0.161732	-3.94113
MFAP3	1.54761	10.245	2.30614	0.0408992	0.202531	-4.37135
TMEM39A	1.54499	10.1902	2.21663	0.0479325	0.218809	-4.51995
PRRC1	1.54497	12.8246	2.04169	0.065127	0.260381	-4.80352
PARP14	1.54267	8.10329	2.37407	0.0362348	0.192203	-4.25722
NEMP1	1.53949	12.2325	1.93396	0.0784329	0.289596	-4.97291
TRMT10A	1.53643	5.75615	2.17026	0.0520148	0.228846	-4.59603
MIR548T	1.53431	4.32899	2.11899	0.0569126	0.241373	-4.67941
ENAH	1.52779	13.8739	1.8486	0.090714	0.313899	-5.10389
C5AR1	1.52428	6.29717	2.12696	0.0561246	0.239297	-4.66652
LINC01572	1.51989	5.9401	3.05203	0.0106461	0.0973943	-3.07599
MIR4419B	1.51943	6.32833	3.91806	0.00226364	0.0420572	-1.54123
KAT7	1.5142	8.59846	2.28809	0.042233	0.205638	-4.40149
VPS13C	1.51265	6.72788	2.26373	0.0440984	0.209988	-4.44202
TMEM57	1.51084	8.04776	2.47588	0.030193	0.173757	-4.08421
PCDHB12	1.50746	5.54334	3.18561	0.00835918	0.0858511	-2.8385
GDI2	1.50599	14.7318	2.29761	0.0415243	0.204125	-4.3856
NCOA2	1.50477	7.68805	1.91954	0.0803934	0.293613	-4.99524
FOXJ2	1.50473	8.29945	2.40019	0.0345816	0.187457	-4.21305
STAT3	1.504	13.2775	2.48122	0.0299048	0.172807	-4.07508
MIR3660	1.50047	4.0669	2.29701	0.0415683	0.204238	-4.38659
CPOX	1.49739	7.71066	2.13011	0.0558147	0.2384	-4.6614
NANOGP8	1.49619	4.19609	2.33752	0.0386767	0.197646	-4.31876
ZNF783	1.49384	5.15948	2.52265	0.0277579	0.166399	-4.00404
NUP50	1.491	10.7808	2.33779	0.0386578	0.197609	-4.3183
PFAS	1.4901	11.8234	2.06241	0.0628224	0.254962	-4.77046
ANTXR1	1.48753	17.4728	2.14738	0.0541493	0.23426	-4.63335
CDCP1	1.48562	15.3647	2.43896	0.0322614	0.181563	-4.1472
CALU	1.47205	15.0558	3.17079	0.00858622	0.0873885	-2.86487
FSTL1	1.47059	6.54943	2.48575	0.0296626	0.172058	-4.06733
SIK1	1.4693	6.16393	1.87241	0.0871223	0.307771	-5.06766
AC087392.1	1.46757	16.9358	4.32048	0.00112936	0.0289384	-0.844573
NOTCH3	1.46667	4.16282	2.82148	0.0161713	0.123274	-3.48372
HERC6	1.46461	4.99614	4.00423	0.00194741	0.0387939	-1.39072
MIR548AJ2	1.4636	6.92081	2.24764	0.0453742	0.212943	-4.46871
GPR3	1.46331	12.0593	2.25397	0.0448679	0.211568	-4.45821
BMPR2	1.46155	11.037	1.88168	0.085759	0.305038	-5.05349
ELAVL1	1.46111	18.2162	2.78823	0.017176	0.127255	-3.54217
EFR3B	1.45916	4.96006	2.88816	0.0143296	0.115742	-3.3662
AL513523.2	1.45632	4.62972	2.52506	0.0276377	0.166136	-3.9999
MXD1	1.45495	5.93621	1.89012	0.0845353	0.302762	-5.04056
MIR183	1.45359	4.00852	4.99443	0.000369233	0.0150128	0.279079
HNF1A-AS1	1.45335	4.01382	3.70283	0.00330759	0.0516083	-1.91978
RSBN1	1.43661	7.77469	3.31009	0.00667692	0.0761141	-2.61693
MIR574	1.43652	7.56419	2.43499	0.0324918	0.182246	-4.15396
MIR4659B	1.4364	3.49677	3.79775	0.0027966	0.0466552	-1.75243
PYGO2	1.43524	9.73183	1.95547	0.0755901	0.28345	-4.93945
LBR	1.43485	8.96837	2.79821	0.0168681	0.126196	-3.52464
FNIP1	1.43454	11.3264	2.87098	0.0147832	0.117669	-3.39652
RPARP-AS1	1.42212	8.13296	2.00402	0.0695204	0.270825	-4.86325
MICB	1.42026	5.01713	2.8362	0.0157454	0.121801	-3.45781
ARHGAP1	1.41703	10.627	2.15682	0.0532595	0.231658	-4.61798
AGPAT3	1.41565	10.004	2.76938	0.0177729	0.129353	-3.57526
EPB41L2	1.41291	15.4373	3.26039	0.007303	0.0802949	-2.7054
BMP3	1.40843	4.91372	2.19178	0.0500809	0.224146	-4.5608
STRIP2	1.40792	4.88257	4.17812	0.00144113	0.0328261	-1.08912
THOC2	1.40533	12.4647	2.81051	0.0164962	0.124578	-3.50302
NCDN	1.40514	6.08491	2.49018	0.0294272	0.171282	-4.05974
HOMEZ	1.40289	9.59339	2.42542	0.0330541	0.183484	-4.17024
MPHOSPH9	1.40274	5.92957	2.42759	0.0329256	0.183037	-4.16654
PEX13	1.40187	8.71879	2.99737	0.0117549	0.103531	-3.17297
FICD	1.3947	5.24886	2.77615	0.0175561	0.128712	-3.56338
ZNF442	1.38862	6.41374	1.88178	0.085744	0.305038	-5.05333
PCP4L1	1.38826	5.14886	4.05219	0.0017916	0.0371863	-1.30724
DYRK3	1.38815	10.7253	2.65734	0.021769	0.145759	-3.77105
PDE10A	1.38522	11.6982	2.57693	0.0251715	0.158872	-3.9105
MIR378E	1.38513	5.22996	4.03643	0.00184133	0.037479	-1.33465
ZNF625	1.38391	5.78646	1.88065	0.0859098	0.305314	-5.05507
SMG7	1.38255	8.01314	1.81883	0.0953945	0.321947	-5.14883
ZNF579	1.38034	4.59393	3.13098	0.00922761	0.0902547	-2.93569
PRDM15	1.37845	7.12642	2.17991	0.0511395	0.226689	-4.58026
OXSR1	1.37806	11.6349	1.93452	0.0783571	0.289596	-4.97204
ENTPD7	1.36177	7.82354	2.2223	0.0474547	0.217684	-4.5106
AC103740.1	1.36054	4.42005	2.69221	0.0204383	0.140424	-3.71028
CAV1	1.35906	10.5483	2.17967	0.0511609	0.226689	-4.58065
TIAM1	1.35721	5.78288	2.02095	0.0675127	0.266021	-4.83647
MIR548AZ	1.35483	8.47293	2.26293	0.044161	0.210108	-4.44335
HSPA14	1.35217	12.1047	2.32923	0.039252	0.199315	-4.33267
TXNRD1	1.35213	14.0843	1.88161	0.0857687	0.305038	-5.05359
SYCP1	1.34439	3.61774	2.51591	0.0280963	0.167159	-4.01561
DENND5B-AS1	1.34398	4.95817	4.03965	0.00183106	0.037479	-1.32905
MCM9	1.34205	3.86877	1.94095	0.0774979	0.287969	-4.96205
CPQ	1.33897	4.44359	3.07754	0.0101651	0.0951138	-3.03067
MPZL3	1.33879	6.23398	2.77808	0.0174949	0.128655	-3.55999
INO80C	1.33647	4.1508	2.07908	0.0610238	0.251099	-4.74374
LINC01602	1.33619	4.02415	4.55674	0.00075789	0.0223219	-0.443956
ETV5	1.33492	15.1876	2.25661	0.0446586	0.211103	-4.45384
IL6R	1.33456	4.51342	2.74346	0.0186273	0.133087	-3.62069
CPNE5	1.33325	4.52383	3.66134	0.00356029	0.0534139	-1.99312
MAPK8IP3	1.33298	4.97772	3.37292	0.00596284	0.0721226	-2.5051
ZNF141	1.33174	8.6269	2.85574	0.0151974	0.119653	-3.42339
RNF169	1.33035	7.92133	1.9954	0.0705631	0.272905	-4.87683
FBXO21	1.3297	8.35139	2.77812	0.0174937	0.128655	-3.55993
INAFM2	1.32824	9.37494	2.26822	0.043749	0.209331	-4.43456
LINC01372	1.32661	3.7319	2.71784	0.0195119	0.136681	-3.66552
ATXN7	1.32617	10.326	3.91226	0.00228677	0.0423468	-1.5514
ZKSCAN8	1.32615	8.71969	2.39768	0.0347368	0.188	-4.21729
MITF	1.32462	5.0111	3.20955	0.00800514	0.0842191	-2.79589
PHLPP1	1.31974	11.0548	2.56504	0.0257171	0.161048	-3.93103
ADIPOR1	1.31552	11.3645	2.00923	0.0688957	0.269327	-4.855
EPB41	1.31494	12.3756	4.5783	0.000731057	0.0218776	-0.407728
MIR668	1.31471	4.92507	2.81932	0.0162349	0.123472	-3.48753
TATDN2	1.31422	4.97487	2.33822	0.0386287	0.197609	-4.31759
TMEM164	1.30873	7.11139	1.8842	0.0853922	0.304278	-5.04963
NUFIP2	1.30759	8.02466	2.02307	0.0672649	0.265293	-4.8331
RAPGEF5	1.30653	3.9971	4.17677	0.00144449	0.0328583	-1.09146
MIR4436B1	1.30597	7.52467	2.71956	0.0194512	0.136369	-3.66251
CNTNAP3B	1.30375	3.94669	2.57314	0.0253439	0.159601	-3.91704
SMAD4	1.30206	11.8866	2.4009	0.0345374	0.187396	-4.21184
APELA	1.30197	3.70115	3.35821	0.00612272	0.0728366	-2.53127
GAN	1.30094	7.03545	2.55453	0.0262087	0.16227	-3.94915
PGBD1	1.29961	6.61413	2.30399	0.0410556	0.202963	-4.37493
RPL23AP87	1.29934	4.97947	2.5163	0.0280769	0.167159	-4.01495
CDK6	1.29568	4.5037	3.08281	0.0100685	0.0944762	-3.02131
MFAP3L	1.29526	7.40568	3.32283	0.00652538	0.0751735	-2.59424
LINS1	1.29281	6.89099	2.22691	0.0470692	0.216598	-4.50299
TMEM161B	1.2924	9.50825	1.87021	0.0874487	0.308192	-5.07102
ZKSCAN3	1.28742	4.28839	1.93677	0.0780552	0.289024	-4.96854
AC098650.1	1.2871	5.37537	2.64874	0.0221103	0.146586	-3.78601
FTCDNL1	1.28604	5.21286	3.01891	0.0113047	0.101165	-3.13476
LINC00550	1.28325	3.62159	3.50956	0.00466662	0.0625423	-2.26216
ABHD18	1.27965	8.02749	1.85711	0.0894142	0.311552	-5.09096
PRR34	1.27944	4.51081	3.02386	0.0112037	0.100743	-3.12598
ABCA5	1.2791	4.45538	3.19641	0.00819753	0.0852087	-2.81928
E2F3	1.27795	8.90764	1.94136	0.0774438	0.287836	-4.96142
AGFG2	1.27498	5.53583	1.91399	0.0811598	0.29545	-5.00381
MIR8084	1.27491	3.67623	1.97667	0.0728815	0.277748	-4.90628
HDAC4	1.27347	5.67837	2.17616	0.0514779	0.227398	-4.58639
CTSK	1.27014	5.08323	2.6948	0.020343	0.139998	-3.70577
MIR1185-1	1.26927	5.86299	2.18547	0.0506404	0.225694	-4.57114
EXPH5	1.26853	4.62025	3.02078	0.0112664	0.100984	-3.13145
PIGW	1.26662	9.56217	2.48511	0.0296965	0.172195	-4.06842
SIRPA	1.26056	7.52822	1.84164	0.0917881	0.315063	-5.11442
PTGFRN	1.25734	7.4333	2.86379	0.0149771	0.118695	-3.40919
CREB5	1.25682	5.71715	2.49338	0.0292581	0.170856	-4.05425
MIR4637	1.25424	4.55541	2.38751	0.0353743	0.189949	-4.2345
RNF139	1.24869	6.00087	2.44225	0.0320716	0.180807	-4.14159
SNORD56	1.24733	7.07418	2.70886	0.0198319	0.137951	-3.68122
TTPA	1.23404	3.88103	3.62968	0.0037664	0.0553749	-2.04914
CKAP4	1.23194	9.59074	1.94602	0.0768267	0.286302	-4.95417
SNORD5	1.23049	3.64928	2.25444	0.0448304	0.211553	-4.45743
MIR3916	1.22921	7.89356	2.56943	0.0255139	0.160371	-3.92344
MVB12A	1.22865	3.77426	2.48289	0.0298152	0.172408	-4.07222
EBF3	1.22796	5.45416	2.06964	0.0620356	0.25321	-4.75887
BOD1L1	1.22693	8.47729	2.07164	0.0618207	0.252948	-4.75568
GRPEL2-AS1	1.22693	4.19618	2.46016	0.0310574	0.177038	-4.11106
IL33	1.22458	4.52376	3.82472	0.00266678	0.0458603	-1.70498
LINC01534	1.22382	6.2157	1.8374	0.0924489	0.316621	-5.12083
POT1-AS1	1.2225	4.27836	2.58922	0.0246194	0.156207	-3.88924
SLFN14	1.22242	3.65206	2.66065	0.0216391	0.145141	-3.76528
SULT1C2P1	1.22085	4.17046	3.5922	0.00402639	0.057625	-2.11554
LIPT2	1.21848	4.20462	3.44175	0.00526933	0.0672979	-2.38265
GPR75	1.21601	5.49192	2.28435	0.0425142	0.206296	-4.40772
FSIP1	1.21549	4.66796	2.82385	0.0161021	0.123091	-3.47956
TWISTNB	1.21391	12.3122	3.12672	0.00929894	0.0904793	-2.94326
MIR103B2	1.21313	4.33323	2.62277	0.0231726	0.150662	-3.83112
MIR3149	1.21295	4.81824	2.04552	0.0646947	0.259664	-4.79742
RBM4B	1.20945	6.22048	2.29023	0.0420721	0.205294	-4.39791
ORAI3	1.20021	4.31515	3.04648	0.0107536	0.0979516	-3.08583
TMEM260	1.20006	5.87175	1.91625	0.0808475	0.294506	-5.00033
EMCN	1.19512	6.09888	1.94916	0.0764139	0.285458	-4.94928
KLHL15	1.19037	9.75682	2.40292	0.0344131	0.187044	-4.20842
SOX2-OT	1.18956	5.36309	2.73965	0.0187565	0.133613	-3.62737
ADAM19	1.18519	4.30172	2.79035	0.0171103	0.126824	-3.53846
MIR6877	1.18306	7.78007	3.70388	0.00330142	0.0516083	-1.91793
HAGLR	1.18298	3.54836	3.90231	0.00232699	0.0429772	-1.56882
LINC01365	1.17968	3.9732	2.50135	0.0288423	0.169667	-4.04061
OTUD3	1.17747	8.11203	3.42808	0.00540024	0.0680916	-2.40697
NFIB	1.17613	7.56739	2.20652	0.0487955	0.221156	-4.53659
PAPD7	1.17595	11.9469	1.8736	0.0869463	0.307481	-5.06585
BTNL9	1.17471	8.35129	3.10624	0.00965031	0.091984	-2.97968
AGER	1.17388	3.84516	3.12006	0.0094117	0.0911098	-2.9551
LRRK1	1.17281	5.38261	3.23751	0.00761094	0.082073	-2.74613
MIR6770-2	1.17066	5.79523	3.07811	0.0101546	0.0950681	-3.02966
MIR4279	1.16536	3.3908	3.96667	0.00207924	0.040276	-1.45626
LINC00852	1.1637	3.71723	1.88706	0.0849767	0.303421	-5.04524
MIR3173	1.16227	6.05298	2.3022	0.0411871	0.203314	-4.37794
KCTD1	1.16226	7.63399	2.73269	0.0189943	0.134687	-3.63955
MIR1256	1.15726	3.06129	3.08697	0.00999306	0.0943528	-3.01393
MIR548H2	1.15682	5.6027	3.51636	0.00461018	0.0622693	-2.25008
SLMAP	1.15503	4.70523	2.81496	0.0163637	0.124101	-3.4952
MIR8058	1.1536	3.88465	2.89768	0.0140844	0.114312	-3.34939
RBM15B	1.14957	8.71422	1.8685	0.0877032	0.30841	-5.07363
POLI	1.14715	6.72926	1.97548	0.0730305	0.278139	-4.90814
CRLF2	1.14642	6.52829	2.07037	0.0619577	0.25321	-4.75772
GEN1	1.14191	7.72418	2.16901	0.0521294	0.229111	-4.59808
RECK	1.14171	4.0797	2.03115	0.0663293	0.263322	-4.82028
CDK12	1.13668	9.79144	2.40535	0.0342637	0.186715	-4.2043
BCL2L2-PABPN1	1.13346	6.98292	3.32354	0.00651697	0.0751735	-2.59297
GPX8	1.13334	10.281	2.24448	0.0456283	0.213175	-4.47393
MIR548H3	1.13317	4.31615	2.25052	0.0451432	0.212558	-4.46394
MIR4773-1	1.12942	4.53703	3.30784	0.00670402	0.0762092	-2.62093
HAS3	1.1268	3.68656	2.73453	0.0189311	0.134459	-3.63633
PCDHB11	1.12557	5.4039	2.35	0.0378255	0.196094	-4.29778
SGPP1	1.12093	6.91084	2.07841	0.0610946	0.251259	-4.74481
MIR548W	1.11138	4.15001	2.72068	0.0194119	0.136271	-3.66056
FAXDC2	1.11022	4.46073	2.31719	0.0401028	0.20088	-4.35285
CTDSPL2	1.10799	11.4256	3.13381	0.00918044	0.0900025	-2.93066
VGLL4	1.10614	5.53087	1.90106	0.0829723	0.299394	-5.02374
CCDC39	1.10508	3.74596	2.27643	0.0431161	0.20759	-4.42091
MIR604	1.10321	3.58129	3.41307	0.0055477	0.0692655	-2.43366
CXCL5	1.10195	8.01242	1.85717	0.0894051	0.311552	-5.09087
LINC01186	1.09931	4.98039	2.42948	0.0328141	0.1828	-4.16332
LINC00622	1.09827	4.67197	3.12323	0.0093579	0.0907905	-2.94947
C16orf72	1.09812	7.66827	2.14158	0.0547033	0.235564	-4.64278
OTULIN	1.09795	8.8899	2.15718	0.0532255	0.231571	-4.61739
LINC00461	1.09783	4.48005	3.13694	0.00912859	0.0897556	-2.92509
ESRRAP2	1.09779	3.64179	1.8267	0.0941369	0.319957	-5.137
MYRFL	1.09722	4.28323	1.95885	0.075152	0.282941	-4.93417
DNAJC9-AS1	1.09372	3.2883	3.68534	0.00341179	0.0523525	-1.95069
MIR302D	1.09337	4.25537	2.55086	0.0263825	0.163091	-3.95548
FOXP2	1.0933	4.3675	3.16038	0.00874952	0.0881385	-2.8834
KIAA1211	1.09256	3.61769	2.37862	0.0359412	0.191455	-4.24953
SULT1E1	1.09189	3.53524	2.6223	0.0231921	0.150667	-3.83193
PGR	1.09047	4.18871	2.39588	0.0348492	0.188275	-4.22034
MED13L	1.09044	8.82058	2.51578	0.0281031	0.167159	-4.01584
MIR1263	1.08735	3.73161	3.58113	0.00410665	0.0580413	-2.13517
UBA6	1.08663	7.14151	1.85249	0.0901171	0.312711	-5.09798
MIR548BA	1.08636	3.66505	2.41552	0.0336452	0.184884	-4.18704
CCND2	1.08079	6.46313	1.92628	0.079471	0.291891	-4.98481
AP000866.1	1.08079	4.61216	1.89506	0.0838268	0.301186	-5.03298
FOS	1.07545	4.03304	2.52879	0.0274524	0.165664	-3.99347
APOA4	1.07464	6.72363	3.01336	0.0114189	0.101829	-3.1446
ZIC5	1.07417	4.85158	1.88118	0.0858324	0.3052	-5.05426
KAT6B	1.07225	8.905	2.08097	0.0608228	0.250747	-4.74071
RASAL2-AS1	1.07102	3.82778	2.7462	0.018535	0.132766	-3.61589
ZNF790-AS1	1.06875	5.59034	3.25334	0.00739644	0.0810574	-2.71794
TLR3	1.06662	5.79397	2.25841	0.0445165	0.210609	-4.45085
LINC00862	1.06544	3.9146	2.7276	0.0191703	0.135302	-3.64846
EI24	1.06494	9.789	1.97946	0.0725315	0.277105	-4.9019
C4orf36	1.06481	3.54142	2.40188	0.034477	0.18721	-4.21018
SULF1	1.0648	4.43965	3.75449	0.00301856	0.0491064	-1.82863
LHFPL3-AS2	1.06011	3.82088	2.73324	0.0189752	0.134687	-3.63858
FKBP11	1.05651	6.16992	2.39923	0.0346407	0.187555	-4.21466
TDRP	1.05551	4.90444	2.34481	0.0381774	0.1966	-4.30651
MIR4512	1.05161	5.75879	2.02308	0.067264	0.265293	-4.83309
MIR6876	1.04833	7.15975	3.37217	0.00597084	0.0721226	-2.50642
DPY19L1	1.04697	10.5522	2.047	0.064528	0.259422	-4.79505
INE1	1.04583	4.43677	2.1803	0.0511038	0.226675	-4.57961
NANOG	1.04412	4.12813	2.90632	0.0138654	0.113244	-3.33413
BANK1	1.04356	4.21505	2.83225	0.0158587	0.122398	-3.46477
BAG5	1.04342	11.0272	2.37833	0.0359596	0.191468	-4.25001
BRD2	1.04298	12.2702	2.54258	0.0267793	0.164121	-3.96975
MIR548H5	1.04155	4.18831	1.93186	0.0787154	0.290256	-4.97617
MIR3688-1	1.03924	3.54323	2.56358	0.0257848	0.161266	-3.93355
MCOLN3	1.02705	4.41581	2.65118	0.0220129	0.146286	-3.78177
ASPHD2	1.02702	4.54521	2.66995	0.0212782	0.143557	-3.74909
TCEAL7	1.02347	4.46274	2.71588	0.0195815	0.137054	-3.66895
MIR4716	1.02087	5.68657	1.85249	0.0901184	0.312711	-5.09799
MIR320B1	1.01869	4.41393	3.25803	0.0073342	0.0805326	-2.70961
MIR486-2	1.01833	5.67609	2.25519	0.0447712	0.211438	-4.45619
LINC00613	1.01645	4.46207	1.83847	0.0922817	0.316241	-5.11922
ZNF654	1.01629	6.41596	1.92061	0.0802468	0.293268	-4.99359
MIR511	1.01567	3.98371	3.60118	0.00396247	0.0570805	-2.09963
WWTR1-AS1	1.01544	4.13186	3.18953	0.00830026	0.0856117	-2.83154
LINC00933	1.01523	3.75257	3.2259	0.00777227	0.0828332	-2.7668
LINC00566	1.01505	3.75558	2.98774	0.0119619	0.104546	-3.19003
SATB1	1.01429	5.40589	1.84822	0.0907726	0.313995	-5.10447
MIR4468	1.01019	4.32101	2.23068	0.0467569	0.215514	-4.49677
MIR4312	1.01015	3.93582	2.75301	0.0183079	0.131981	-3.60396
AVPR1B	1.00937	3.61459	2.73849	0.0187959	0.133781	-3.6294
ITGA9-AS1	1.00937	5.91575	2.26313	0.0441452	0.210092	-4.44301
JUND	1.00897	3.20491	1.99899	0.0701276	0.271771	-4.87118
LINC00174	1.00893	4.30674	2.68324	0.0207727	0.141689	-3.72592
RALGPS1	1.00782	4.46758	2.44819	0.031732	0.179902	-4.13149
MIR3908	1.00545	3.68649	2.56026	0.0259396	0.16154	-3.93928
LINC00269	1.004	4.41032	2.77042	0.0177394	0.129211	-3.57343
AC093151.2	1.00359	5.87711	2.76446	0.017932	0.130163	-3.58389
FGF1	1.00208	4.60603	3.44227	0.00526441	0.0672861	-2.38172
DDX52	1.00163	13.9686	3.10137	0.00973574	0.0925885	-2.98833
MEG9	1.00162	7.24268	2.16252	0.0527284	0.230322	-4.60868
MIR1587	1.00106	3.86689	2.98324	0.0120599	0.105019	-3.19801
NFYA	1.00058	10.8416	1.8875	0.0849136	0.303343	-5.04458
MIR4753	0.999355	4.44687	3.13001	0.00924369	0.0903071	-2.9374
EIF5AL1	0.998585	3.71882	2.53683	0.0270579	0.164606	-3.97965
OGT	0.997687	8.98427	2.07531	0.0614259	0.251787	-4.74979
TM2D3	0.997489	3.7901	1.84152	0.0918073	0.315065	-5.11461
HOXB3	0.993639	4.82892	2.28252	0.0426526	0.20667	-4.41077
CNGB3	0.993041	3.92231	2.14506	0.0543701	0.234574	-4.63712
SNORA48	0.986683	3.66162	3.23509	0.00764428	0.082073	-2.75044
C15orf52	0.98603	6.13541	2.68518	0.0207	0.141413	-3.72254
LINC01134	0.985382	3.88054	2.48085	0.0299247	0.172836	-4.07571
APOC2	0.982822	5.15357	2.82394	0.0160993	0.123091	-3.47939
HCST	0.982246	4.72235	2.60332	0.024001	0.153765	-3.86485
CLUL1	0.979662	3.652	3.17688	0.00849221	0.0866885	-2.85404
IL1RAP	0.979329	6.05333	2.10279	0.0585489	0.245468	-4.70559
MIR6857	0.975296	3.59564	2.88494	0.0144136	0.115977	-3.37189
MIR4436B2	0.975164	7.06185	2.16671	0.0523409	0.229618	-4.60184
ARHGAP11A	0.974148	8.81767	2.6906	0.020498	0.140776	-3.71309
MIR383	0.973898	5.35827	2.52897	0.0274436	0.165664	-3.99317
MIR2052	0.973319	3.78223	2.75044	0.0183932	0.1322	-3.60846
TMCO2	0.972504	3.68216	2.33028	0.0391788	0.199123	-4.33091
HIF1A-AS2	0.972189	3.46475	2.31374	0.0403502	0.201249	-4.35864
GK5	0.971029	7.7815	2.08986	0.0598865	0.248388	-4.72642
MIR6124	0.970274	5.24603	2.76051	0.018061	0.130761	-3.59082
MIR4529	0.970033	4.18036	3.45058	0.00518658	0.0666456	-2.36696
CES4A	0.969586	4.42588	2.02026	0.0675933	0.266152	-4.83756
ACTG1P17	0.968726	5.25299	2.55675	0.0261041	0.161905	-3.94533
LRP1-AS	0.966094	3.51117	3.30026	0.00679629	0.0769347	-2.63443
S1PR5	0.965894	4.48877	1.92411	0.0797678	0.292188	-4.98818
AL161452.1	0.963268	4.6626	1.88461	0.0853324	0.304193	-5.049
MIR6759	0.962006	5.37429	1.9487	0.0764743	0.285557	-4.95
MIR548AK	0.96143	3.61256	2.79057	0.0171033	0.126824	-3.53806
MIR503	0.958704	4.02084	2.20968	0.048524	0.220428	-4.53138
PDP2	0.956492	11.1462	2.28784	0.0422517	0.205638	-4.40191
CYSLTR2	0.952429	4.73746	3.22339	0.00780745	0.0828643	-2.77125
UNC5B-AS1	0.949006	4.08037	2.51481	0.0281522	0.167392	-4.01751
ARL5A	0.948454	4.28405	2.0465	0.0645848	0.25957	-4.79586
MIR4663	0.94692	4.56597	2.33932	0.0385529	0.197609	-4.31574
IQANK1	0.946706	4.63203	2.06158	0.0629127	0.255121	-4.77178
AMPD3	0.945726	3.54046	2.24499	0.0455872	0.213175	-4.47309
MIR4766	0.945209	3.96244	2.60805	0.0237966	0.153298	-3.85664
UBXN7	0.944766	10.6327	1.86277	0.0885599	0.309794	-5.08235
ZNF417	0.944415	9.20609	2.01246	0.0685119	0.26845	-4.8499
AGMO	0.943092	3.5327	2.21889	0.0477408	0.218435	-4.51621
C8orf37	0.941114	3.41366	2.42501	0.0330784	0.183484	-4.17093
ZNF546	0.940141	4.6722	1.88307	0.0855569	0.304671	-5.05137
HMBOX1	0.938795	6.60509	1.84194	0.0917425	0.31502	-5.11398
ZFHX3	0.937397	5.11816	2.10441	0.058384	0.245289	-4.70299
CXADR	0.935733	4.73348	2.00205	0.0697567	0.271119	-4.86634
INHBE	0.935544	3.96657	1.86922	0.087595	0.308405	-5.07252
DES	0.933964	4.01983	2.48038	0.0299501	0.172876	-4.07652
ARID1A	0.932539	7.62825	2.05128	0.0640498	0.25823	-4.78823
LINC01210	0.932431	3.92359	2.66806	0.021351	0.143933	-3.75238
EIF1B-AS1	0.931831	3.51669	3.37588	0.00593118	0.0719222	-2.49983
ZNF573	0.930506	4.92743	1.92819	0.0792122	0.291449	-4.98186
LETM2	0.930228	4.94027	2.40453	0.0343137	0.186866	-4.20568
MIR548F1	0.929777	3.59787	2.72323	0.0193224	0.136032	-3.65609
B3GALT5-AS1	0.929722	3.98238	2.15396	0.0535277	0.232466	-4.62264
MIR633	0.92953	3.47187	2.38386	0.0356062	0.190818	-4.24067
MIR1910	0.928077	7.21838	2.46895	0.0305713	0.175036	-4.09606
GCM1	0.927399	3.9834	2.80724	0.0165944	0.125061	-3.50878
LINC00845	0.926686	3.65304	2.35035	0.0378019	0.196077	-4.29719
EFCAB6	0.926634	3.68796	2.38025	0.0358368	0.191357	-4.24678
ZNF8	0.926533	6.20104	2.03103	0.0663428	0.263322	-4.82047
FBXL4	0.926172	7.94048	1.97107	0.0735882	0.279556	-4.91506
ZNF841	0.925336	6.15246	2.42476	0.0330932	0.183484	-4.17136
LRRC4C	0.924527	3.83139	3.05386	0.0106108	0.0973006	-3.07273
SOSTDC1	0.924417	3.8204	3.08626	0.0100059	0.0943528	-3.01519
AP4B1-AS1	0.92365	3.81415	2.37982	0.0358643	0.191357	-4.24751
MIR3925	0.923254	4.48485	2.49747	0.0290438	0.170169	-4.04724
REL	0.923023	9.21978	1.95834	0.0752181	0.282941	-4.93497
STARD13-AS	0.918547	4.45711	2.24208	0.0458229	0.213512	-4.47791
MIR376C	0.916892	4.02752	1.84351	0.0914989	0.314885	-5.1116
CCDC175	0.915106	3.96868	2.54326	0.0267464	0.164121	-3.96858
MIR548M	0.914351	4.38349	1.96812	0.0739619	0.280469	-4.91967
ZNF732	0.911706	4.04168	2.63916	0.0224964	0.148096	-3.80266
ZNF276	0.911632	4.49398	2.2762	0.0431339	0.20759	-4.42129
MIR4656	0.910263	6.47372	2.56932	0.0255192	0.160371	-3.92364
MIR4271	0.90978	4.41809	2.27268	0.0434041	0.208392	-4.42715
MIR6856	0.909474	4.39219	3.26732	0.00721223	0.0799233	-2.69306
LINC00587	0.909202	4.47925	3.99498	0.00197904	0.039192	-1.40684
ISLR	0.908686	4.23601	2.52081	0.0278496	0.166711	-4.00719
PSORS1C1	0.907869	3.59515	1.87583	0.0866162	0.307079	-5.06243
ZNF519	0.90773	6.57571	2.13754	0.0550931	0.236625	-4.64935
FNDC3A	0.90537	9.92371	2.30992	0.0406248	0.201918	-4.36502
ZNF814	0.905105	5.06598	3.80514	0.00276039	0.0463729	-1.73942
MIR765	0.902586	3.80896	2.76182	0.018018	0.130563	-3.58852
TMEM41A	0.901974	5.95245	2.31896	0.0399766	0.20048	-4.34989
ZFP28	0.900838	4.46571	2.01527	0.0681798	0.267734	-4.84546
ATL2	0.899786	10.8309	2.11084	0.0577308	0.243738	-4.6926
MIR589	0.899379	3.66525	3.2022	0.00811219	0.0849207	-2.80897
UPF2	0.898071	9.09453	1.88029	0.0859621	0.305403	-5.05562
ZBTB32	0.897559	5.77583	1.88828	0.0848004	0.303243	-5.04337
MIR335	0.897146	5.02709	2.36268	0.0369795	0.193841	-4.27643
LINC00244	0.896583	4.05104	2.03973	0.0653488	0.260791	-4.80664
MIR28	0.896425	3.21033	2.98182	0.0120911	0.105019	-3.20053
MIR4500HG	0.893426	3.54903	1.87333	0.0869853	0.307481	-5.06625
EVA1A	0.893212	3.17499	2.56087	0.0259109	0.161516	-3.93822
LINC00637	0.890676	4.25678	2.28959	0.0421201	0.205331	-4.39898
LINC00374	0.887774	3.95243	1.94311	0.0772115	0.287037	-4.9587
NAMPT	0.887054	10.4841	2.04367	0.0649024	0.259872	-4.80036
SPATA3-AS1	0.886726	3.73521	2.32106	0.0398274	0.200243	-4.34637
MIR1233-1	0.883996	9.26635	2.17138	0.051913	0.228662	-4.59421
MIR1233-2	0.883996	9.26635	2.17138	0.051913	0.228662	-4.59421
NCMAP	0.883794	4.7441	2.61086	0.0236764	0.152776	-3.85178
SNORA57	0.881692	5.76595	2.93167	0.0132421	0.110579	-3.2893
ZNF552	0.87753	5.65295	2.8105	0.0164964	0.124578	-3.50303
MIR3160-1	0.876573	3.64086	3.20967	0.00800344	0.0842191	-2.79568
ALDH2	0.875606	4.2471	2.98174	0.0120927	0.105019	-3.20066
GPR142	0.874763	3.34996	3.82754	0.00265358	0.0458213	-1.70003
NEUROD4	0.872924	4.05863	1.96906	0.073843	0.280268	-4.9182
MIR764	0.869823	4.64934	2.09416	0.0594384	0.246999	-4.7195
MIR548D1	0.869553	4.31469	2.39719	0.0347676	0.188	-4.21812
RBM14-RBM4	0.86942	5.90556	2.51429	0.0281787	0.167431	-4.0184
MIR151A	0.868416	3.78107	2.84376	0.0155312	0.121092	-3.44451
PTENP1	0.867544	6.82374	2.43106	0.0327215	0.182687	-4.16064
TMIGD1	0.867376	3.61688	3.59999	0.00397085	0.0570805	-2.10173
SMR3A	0.866526	3.81932	2.51856	0.0279628	0.167092	-4.01106
ZNF384	0.866452	10.2121	2.07573	0.0613814	0.251787	-4.74912
VWC2L	0.866286	3.59014	3.79095	0.00283033	0.0470316	-1.76439
MIR6763	0.865504	5.40195	2.90111	0.0139969	0.113821	-3.34332
MIR586	0.865207	3.24358	2.45087	0.0315797	0.179346	-4.12691
ABCG2	0.865179	3.59586	2.15033	0.0538701	0.233529	-4.62855
MAPK13	0.863608	3.1015	3.34354	0.00628645	0.0738966	-2.55737
C21orf62	0.863366	3.80718	3.39938	0.00568583	0.0701561	-2.45801
ZNF528	0.86298	5.85636	2.47409	0.0302904	0.17402	-4.08727
TMEM9B-AS1	0.862161	4.49591	1.81803	0.0955225	0.321972	-5.15003
BOD1L2	0.86115	3.13864	3.19298	0.00824858	0.085344	-2.82539
EPN2-AS1	0.859889	4.12728	2.36467	0.0368483	0.193841	-4.27308
FOXF1	0.857139	5.14267	2.06756	0.062261	0.253762	-4.76221
CIDEA	0.855566	4.48643	2.6069	0.0238461	0.15335	-3.85863
DSC2	0.854233	3.8783	2.21633	0.0479579	0.218809	-4.52044
DYNAP	0.85185	3.62523	3.5824	0.00409732	0.0579788	-2.13291
TMEM236	0.851202	3.74536	2.35287	0.0376321	0.195573	-4.29295
ZC3H12D	0.851157	4.69376	2.23485	0.0464129	0.214543	-4.48987
EBF2	0.850287	3.4704	2.9883	0.0119498	0.104494	-3.18905
ZNF597	0.84966	7.60577	2.44627	0.0318413	0.180102	-4.13475
LINC01158	0.849177	4.06163	1.88206	0.0857041	0.305002	-5.05291
MIR649	0.848986	3.42628	2.41919	0.0334251	0.184301	-4.18082
ASXL3	0.848514	3.65902	2.38568	0.0354905	0.190441	-4.2376
MIR4731	0.847879	3.99334	2.32231	0.0397389	0.200172	-4.34428
MRPL50	0.846387	9.80348	2.51789	0.0279964	0.167115	-4.01221
CNTN4-AS2	0.845365	4.41371	3.10977	0.00958879	0.0918658	-2.9734
C17orf99	0.844681	4.08986	3.27392	0.00712678	0.0795344	-2.6813
MIR495	0.844109	3.64715	1.84729	0.0909147	0.314115	-5.10587
KCNQ1OT1	0.844058	4.05457	2.37896	0.0359191	0.191429	-4.24895
SATB2-AS1	0.842058	3.69957	2.56209	0.0258541	0.161365	-3.93612
TMEM169	0.841094	4.73489	1.9582	0.0752357	0.282941	-4.93518
MIR1245A	0.838751	3.3885	2.02788	0.0667063	0.264329	-4.82547
T	0.837505	4.18173	2.18723	0.0504844	0.225462	-4.56827
LINC00691	0.833602	3.42745	2.73256	0.0189988	0.134687	-3.63977
AADACL3	0.832128	4.11719	2.02514	0.0670234	0.265013	-4.82981
MIR5688	0.831492	3.39363	1.87625	0.0865545	0.306996	-5.06179
USP17L22	0.827381	3.41817	2.42698	0.0329618	0.183178	-4.16758
COX8C	0.825008	5.21677	3.76243	0.00297647	0.0486786	-1.81462
SMAD7	0.824879	4.0024	2.34596	0.038099	0.196423	-4.30458
CCER1	0.824728	4.15304	2.01142	0.068636	0.268811	-4.85155
RGS9BP	0.824594	4.10256	2.28785	0.0422506	0.205638	-4.40188
ZNF660	0.823188	3.36216	2.26602	0.0439196	0.209771	-4.43821
KRTAP2-3	0.82049	5.38945	1.86663	0.0879816	0.309056	-5.07647
SPZ1	0.820147	3.82549	2.31357	0.0403622	0.201249	-4.35892
LINC00976	0.812372	4.90209	1.97347	0.0732843	0.278653	-4.9113
LRCH2	0.811116	3.82046	1.88838	0.0847865	0.303243	-5.04323
ACMSD	0.810056	5.11636	1.977	0.0728393	0.277748	-4.90575
KLK11	0.809473	3.60657	2.44801	0.0317418	0.179902	-4.13178
LINC01284	0.808826	5.53255	2.78588	0.0172495	0.127519	-3.54631
TSSK3	0.807923	3.8385	2.3571	0.0373492	0.194542	-4.28582
STMN2	0.806584	3.82462	3.06745	0.0103528	0.0960683	-3.04861
ARL4A	0.80581	6.52879	2.05226	0.0639417	0.257927	-4.78667
ZNF366	0.80572	3.4881	2.50049	0.0288865	0.169676	-4.04207
UBR5-AS1	0.804581	4.0883	2.31574	0.0402065	0.201172	-4.35528
TGFBR3L	0.802662	4.01425	2.77758	0.0175107	0.128657	-3.56087
TEF	0.801393	3.99018	1.90129	0.0829404	0.299343	-5.0234
MOCOS	0.799558	3.74289	2.54641	0.0265953	0.163805	-3.96316
TRAM1L1	0.796669	3.33947	2.60313	0.0240091	0.153765	-3.86517
EXOSC6	0.795997	4.04068	1.82852	0.0938469	0.31933	-5.13424
LINC01201	0.794904	3.55144	2.55255	0.0263026	0.162717	-3.95258
C5orf17	0.794423	3.07652	3.18974	0.00829705	0.0856117	-2.83115
LRRC1	0.793983	4.17904	1.85551	0.0896569	0.31214	-5.09339
CCDC85A	0.790456	3.84286	2.71815	0.0195011	0.136662	-3.66498
TRIM31-AS1	0.790216	3.91046	2.63925	0.0224928	0.148096	-3.80251
CCDC148-AS1	0.789751	4.11164	1.93383	0.0784505	0.289596	-4.97312
RNF144B	0.788404	3.84566	2.41992	0.033381	0.184291	-4.17957
GAS2L2	0.786878	4.45076	2.62668	0.0230092	0.150258	-3.82433
RFX3-AS1	0.786704	4.18672	2.25138	0.0450746	0.212324	-4.46251
CXXC4	0.786078	3.03955	3.60763	0.00391719	0.0568168	-2.0882
MIR605	0.78584	4.28644	2.41503	0.0336752	0.184884	-4.18788
PTCRA	0.785077	3.76622	2.57918	0.0250692	0.158405	-3.9066
STXBP6	0.78349	4.96368	2.39406	0.0349624	0.188652	-4.22341
LRRC43	0.782179	3.20089	3.11169	0.00955544	0.0916799	-2.96998
MC4R	0.780928	3.7847	1.82199	0.0948873	0.32116	-5.14408
USP17L21	0.779582	3.40079	2.50274	0.0287703	0.169332	-4.03822
MIR876	0.777972	3.34699	2.69356	0.0203888	0.14014	-3.70794
ARHGEF35	0.776101	5.33109	1.98175	0.0722453	0.276387	-4.8983
IL2	0.775407	3.41135	2.37904	0.0359145	0.191429	-4.24883
MIR298	0.774053	3.63059	2.81437	0.0163811	0.124152	-3.49623
MIR4797	0.771064	3.44297	2.28199	0.0426923	0.20675	-4.41164
MIR4316	0.76929	4.66485	2.27412	0.0432934	0.208038	-4.42475
PCOLCE-AS1	0.768705	3.23671	2.70201	0.0200792	0.138863	-3.69318
MIR216A	0.768007	3.24026	3.13761	0.00911743	0.0897556	-2.92389
MIR7850	0.767972	4.61788	2.52342	0.0277191	0.166378	-4.00271
C1orf68	0.767938	4.23899	2.76886	0.0177896	0.129353	-3.57617
ZNF34	0.767035	4.98571	2.25545	0.0447506	0.211419	-4.45576
MIR8079	0.765914	4.68133	1.90949	0.0817864	0.296897	-5.01076
ARG1	0.765461	3.97388	2.68696	0.0206334	0.141251	-3.71944
GLIS1	0.764861	3.61209	2.97276	0.0122913	0.105844	-3.21658
FPR2	0.763238	4.20804	2.01905	0.0677343	0.26652	-4.83947
LINC01060	0.760607	3.32629	2.10111	0.0587212	0.245654	-4.7083
KLK2	0.760309	4.37452	2.42393	0.0331422	0.183695	-4.17276
MIR4438	0.760276	3.85738	2.21727	0.0478779	0.218736	-4.51888
ABCG8	0.759931	3.3864	2.26575	0.0439405	0.209771	-4.43866
SPP1	0.759433	4.66629	1.99263	0.0709019	0.273737	-4.8812
ALKBH3-AS1	0.759125	3.83713	2.00209	0.0697518	0.271119	-4.86628
MUC22	0.758562	4.16576	2.73864	0.0187909	0.133781	-3.62914
NKX2-5	0.75776	3.88413	2.53427	0.027183	0.16495	-3.98405
OCM	0.757281	4.11113	2.28638	0.0423611	0.205933	-4.40433
IL31	0.754944	3.29253	2.99685	0.0117659	0.103531	-3.17388
MIR548AW	0.754519	3.80805	2.19206	0.0500562	0.224146	-4.56034
KITLG	0.753699	3.78046	1.94618	0.076805	0.286284	-4.95391
TEX41	0.753384	4.95437	2.38266	0.035683	0.190865	-4.24271
TMEM119	0.752627	4.60847	2.60721	0.0238328	0.15335	-3.8581
RSG1	0.74981	3.1134	2.31259	0.0404327	0.201541	-4.36056
HCG25	0.748992	4.26603	2.35848	0.0372576	0.194542	-4.28351
KCNIP4-IT1	0.748237	3.23963	2.47759	0.0301007	0.173462	-4.08129
TCAF2	0.747917	3.9517	2.35717	0.0373449	0.194542	-4.28572
MIR527	0.74262	3.60291	2.73588	0.0188849	0.134232	-3.63396
MIR647	0.742413	6.88291	1.88789	0.0848566	0.303268	-5.04397
MIR6770-1	0.739781	4.58307	2.41244	0.0338311	0.185273	-4.19226
LINC00052	0.739744	3.09122	1.86355	0.0884429	0.309578	-5.08117
MIR378A	0.738862	4.74568	2.15783	0.0531643	0.231571	-4.61632
CD34	0.738333	3.79564	1.98003	0.0724605	0.276959	-4.90101
ACSM2A	0.738184	4.95841	2.19162	0.0500947	0.224148	-4.56106
FOXN3-AS2	0.735051	3.22166	2.56638	0.0256548	0.160957	-3.92871
MIR4420	0.734886	4.46359	2.23953	0.0460299	0.214216	-4.48213
EVPLL	0.734807	4.54112	2.19895	0.0494516	0.222972	-4.54903
PMP2	0.733676	3.51279	2.40579	0.0342367	0.186704	-4.20355
EFCAB13	0.729451	3.91787	1.93725	0.0779912	0.288914	-4.9678
COLCA2	0.729198	3.97663	2.09568	0.0592809	0.246632	-4.71705
SOX12	0.729044	3.59046	2.32262	0.0397174	0.200172	-4.34377
ANOS1	0.728762	3.2795	2.31996	0.039906	0.200411	-4.34823
CNTN1	0.728456	5.20807	1.96781	0.0740019	0.280538	-4.92016
MIR5191	0.728153	5.59157	2.04146	0.0651522	0.260381	-4.80388
CCDC30	0.728052	3.57005	1.86496	0.0882309	0.309382	-5.07901
ZNF492	0.727866	5.23628	2.3509	0.0377649	0.196008	-4.29627
CPSF4L	0.725	3.05428	2.69865	0.0202016	0.139309	-3.69904
C3orf49	0.724765	3.6555	2.15118	0.0537894	0.2333	-4.62716
SAA3P	0.723798	5.51689	2.84436	0.0155143	0.121066	-3.44345
SPRR2F	0.72339	3.48026	2.1215	0.0566633	0.240558	-4.67535
IGF2BP2-AS1	0.721467	3.27106	3.24788	0.00746978	0.0815853	-2.72767
GOLPH3	0.719001	6.25062	2.33789	0.0386515	0.197609	-4.31815
MIR7151	0.718265	4.14571	2.62742	0.0229788	0.150214	-3.82305
KANSL1-AS1	0.718075	6.07425	2.25972	0.044413	0.210299	-4.44867
TMC6	0.717843	6.20966	2.5259	0.0275955	0.166017	-3.99844
LRRC56	0.717218	5.28081	2.44462	0.0319357	0.180213	-4.13756
MYBPHL	0.716737	4.3079	3.19295	0.00824896	0.085344	-2.82543
ARHGAP9	0.715145	4.33649	1.85351	0.0899614	0.312424	-5.09643
CACNA1C-AS2	0.714837	3.35915	2.22099	0.0475639	0.217981	-4.51275
HCRT	0.714417	4.43188	2.40711	0.0341557	0.186516	-4.20131
OXER1	0.713927	4.41321	2.23744	0.0462007	0.214537	-4.48559
C16orf46	0.713786	3.98836	1.98458	0.0718942	0.275686	-4.89386
FFAR2	0.713154	3.45475	2.16485	0.0525127	0.230075	-4.60488
RPE65	0.713035	3.87356	2.17502	0.051581	0.227652	-4.58825
MIR96	0.70976	3.13152	2.34132	0.0384159	0.197188	-4.31238
SRGAP2-AS1	0.708472	3.61487	1.82519	0.0943766	0.320407	-5.13926
RUFY4	0.70839	4.20486	2.11561	0.0572508	0.242502	-4.68489
STARD4-AS1	0.707679	3.32314	1.99003	0.0712202	0.274179	-4.88528
PLAGL1	0.704687	3.84162	1.82601	0.0942456	0.320169	-5.13802
GPC5-AS1	0.704527	3.28274	1.86373	0.0884166	0.30955	-5.0809
MIR1283-2	0.703374	3.22749	2.92306	0.0134508	0.111409	-3.30454
SPRR2E	0.702703	4.07926	2.54302	0.0267578	0.164121	-3.96899
TMEM75	0.702523	3.52832	2.19465	0.0498281	0.223371	-4.55609
USP6	0.699671	4.77058	2.17792	0.0513189	0.226895	-4.58352
STX18-IT1	0.699359	3.53131	1.82948	0.0936946	0.319005	-5.13279
LTF	0.697936	3.593	2.555	0.0261868	0.162239	-3.94836
NPY4R	0.697655	3.08506	2.11319	0.0574937	0.243225	-4.6888
MIR4698	0.696954	4.28333	1.86461	0.0882842	0.309408	-5.07955
MIR381HG	0.696871	3.09725	3.16626	0.00865687	0.0876782	-2.87293
UBE2Q1-AS1	0.696556	3.48458	2.98053	0.0121194	0.105019	-3.20281
MIR4255	0.694332	5.14982	2.21323	0.0482211	0.219677	-4.52555
IRF2BPL	0.693759	8.87441	1.84663	0.091017	0.314307	-5.10687
LINC01391	0.693616	3.07515	3.06711	0.010359	0.0960733	-3.0492
PACRG-AS2	0.692761	3.19842	2.16253	0.0527273	0.230322	-4.60866
ZNF382	0.691186	7.10739	2.17368	0.0517035	0.228013	-4.59045
LINC00284	0.6905	4.26241	1.8685	0.0877025	0.30841	-5.07362
MSN	0.688444	4.00558	3.00995	0.0114897	0.102223	-3.15065
HSPB2	0.688411	4.05346	2.07414	0.061552	0.251971	-4.75167
MIR200B	0.686381	3.77354	2.33172	0.0390785	0.198854	-4.3285
GPA33	0.686104	4.10792	2.27614	0.0431385	0.20759	-4.42139
SMIM10	0.685522	3.7544	2.33665	0.0387365	0.197697	-4.32022
SERINC4	0.683724	4.65903	2.31424	0.0403142	0.201249	-4.3578
MIR4790	0.682828	3.36758	2.10159	0.058672	0.245617	-4.70753
TMEM88	0.68257	4.04468	3.02276	0.0112261	0.10088	-3.12794
NCOA7-AS1	0.682203	3.58101	2.19394	0.0498904	0.22359	-4.55725
SEC24B-AS1	0.680289	3.50175	1.82905	0.0937636	0.319111	-5.13345
CHIT1	0.679409	3.25108	2.49805	0.0290136	0.170051	-4.04625
LINC00954	0.677975	3.51102	2.33081	0.0391417	0.198995	-4.33002
MIR6768	0.676945	3.72455	2.04175	0.0651196	0.260381	-4.80342
MIR4311	0.676877	5.61935	2.27884	0.0429323	0.207069	-4.4169
NCAM2	0.676548	3.19983	2.16657	0.052354	0.229618	-4.60207
KRTAP5-4	0.675818	4.71372	2.766	0.017882	0.129969	-3.58119
FGF12-AS2	0.675685	3.90051	2.34982	0.0378374	0.196095	-4.29808
KLHL31	0.67517	3.41625	2.18309	0.0508532	0.226159	-4.57504
ARHGEF16	0.675023	4.48995	2.75363	0.0182875	0.131891	-3.60288
SPRR2D	0.674886	4.2291	1.82978	0.0936484	0.318912	-5.13235
LINC01151	0.674794	3.21311	2.12651	0.0561688	0.239365	-4.66725
SEMA3B-AS1	0.674118	4.36998	2.20909	0.0485748	0.220512	-4.53236
ZNF471	0.673725	3.88606	2.31376	0.0403481	0.201249	-4.35859
BDNF-AS	0.673329	3.49948	2.13282	0.0555504	0.237692	-4.65701
LINC01318	0.672031	3.68519	1.84911	0.090635	0.313828	-5.10311
DMD	0.671271	3.58194	2.79239	0.017047	0.126553	-3.53487
TMEM91	0.670182	4.01889	2.13236	0.0555957	0.237747	-4.65776
RBM12B	0.669552	5.46029	1.91195	0.0814433	0.29597	-5.00696
CCKBR	0.66834	3.86569	3.01401	0.0114055	0.101796	-3.14345
LINC00605	0.666934	3.24791	2.83318	0.0158319	0.122303	-3.46313
HRAT92	0.666197	3.60041	1.96196	0.0747512	0.282273	-4.92931
PCP4	0.663496	4.72242	2.1463	0.054252	0.234351	-4.6351
ZNF354C	0.662174	4.21158	1.93168	0.0787396	0.290281	-4.97645
KRTAP4-1	0.661707	3.62998	2.62942	0.0228958	0.149788	-3.81958
F2RL3	0.657352	6.79537	2.5679	0.0255844	0.160695	-3.92608
MIR8070	0.656985	3.30284	2.37578	0.0361243	0.19199	-4.25433
C3orf80	0.652974	3.50139	1.85166	0.0902453	0.312885	-5.09925
AC005176.1	0.652276	3.46823	2.07858	0.0610768	0.251248	-4.74454
TRIM40	0.651182	3.37	3.1538	0.00885431	0.0884537	-2.8951
MIR3196	0.650397	3.69154	3.06253	0.0104453	0.0965431	-3.05733
HPYR1	0.650056	3.36033	2.54738	0.0265488	0.163737	-3.96149
SYTL5	0.649652	3.28635	2.42272	0.0332143	0.183974	-4.17482
VPREB3	0.649229	3.21691	2.41924	0.0334222	0.184301	-4.18074
LINC01445	0.648726	3.41763	1.96941	0.0737985	0.280165	-4.91765
MIR4776-2	0.648451	6.17165	2.23484	0.0464135	0.214543	-4.48988
SLFN11	0.647909	3.85796	2.49163	0.0293503	0.171071	-4.05725
ADGRL2	0.647702	3.83645	2.22843	0.046943	0.21615	-4.50048
RGPD4-AS1	0.647427	3.56381	1.91685	0.0807642	0.294412	-4.9994
BEAN1-AS1	0.645243	3.64792	2.28182	0.0427054	0.20675	-4.41193
MIR3666	0.641747	3.33565	1.90723	0.082103	0.297725	-5.01424
APOC3	0.64078	4.64853	2.12197	0.0566168	0.240551	-4.67459
MIR4283-2	0.639163	3.32826	2.81388	0.0163958	0.124161	-3.4971
MGAT3-AS1	0.63685	4.48681	2.07569	0.0613853	0.251787	-4.74918
DZIP1	0.63679	3.29097	2.33209	0.0390526	0.198842	-4.32787
HS3ST3A1	0.636586	3.80833	2.02074	0.0675366	0.266035	-4.83679
S100A7A	0.633621	3.99846	2.77621	0.0175542	0.128712	-3.56327
UNC45B	0.631962	3.60948	2.50778	0.0285107	0.168393	-4.02958
LCE1C	0.631941	7.86626	1.97012	0.0737082	0.279885	-4.91654
DPCR1	0.629502	3.5964	2.87419	0.0146973	0.117195	-3.39085
LCE5A	0.628874	3.67151	1.8577	0.0893255	0.311501	-5.09007
NMS	0.628632	3.90811	2.42556	0.0330459	0.183484	-4.17
ERAS	0.628475	4.33953	1.92457	0.0797049	0.292188	-4.98747
MIR563	0.627704	3.3378	1.85749	0.0893572	0.311506	-5.09039
GPRIN2	0.627414	3.47422	2.4143	0.033719	0.184944	-4.18912
VCAM1	0.626106	3.89953	1.84	0.0920433	0.315746	-5.1169
MYADML	0.624984	5.92862	1.91794	0.0806146	0.294044	-4.99773
LINC01433	0.624139	4.70231	2.43591	0.0324381	0.182192	-4.15238
FNDC9	0.623889	3.23122	2.06295	0.0627627	0.254962	-4.76958
MIR147A	0.623626	4.23733	2.24358	0.0457017	0.213176	-4.47544
CPLX4	0.62274	4.45269	1.90262	0.0827516	0.299046	-5.02134
ANKRD35	0.62119	3.91999	2.95765	0.0126328	0.10767	-3.24333
NRCAM	0.62086	4.44991	1.93607	0.0781498	0.289247	-4.96964
KCP	0.620067	4.58651	1.99967	0.0700447	0.271697	-4.8701
RIPPLY1	0.618916	3.99793	2.38164	0.0357479	0.191089	-4.24443
HIPK4	0.618831	3.1346	2.47161	0.0304257	0.174498	-4.09151
ANO9	0.618829	3.82756	3.00557	0.0115814	0.102719	-3.15842
GREB1	0.617047	3.93869	1.81734	0.0956351	0.322236	-5.15108
CHAT	0.615809	4.83384	2.08646	0.0602428	0.24934	-4.73188
MIR4272	0.615696	3.5469	2.17281	0.0517828	0.228303	-4.59188
DOCK2	0.614995	3.15818	2.51603	0.0280904	0.167159	-4.01541
MIR7848	0.614394	3.18172	2.48452	0.029728	0.172227	-4.06943
SBSN	0.61355	3.20031	2.55746	0.0260709	0.161878	-3.94411
ADAM6	0.611535	3.35243	2.93076	0.013264	0.110598	-3.29091
A2M	0.60978	3.44704	2.3834	0.0356352	0.190865	-4.24145
EFCAB1	0.6096	4.43088	2.2562	0.044691	0.211197	-4.45452
NUCB1-AS1	0.609551	5.10424	2.37436	0.0362161	0.192203	-4.25673
AGBL1	0.609493	3.71078	1.95727	0.0753556	0.283181	-4.93663
LINC00661	0.601368	4.13061	2.18232	0.0509228	0.226289	-4.57631
LINC00911	0.601084	3.40144	2.14925	0.0539724	0.233672	-4.63031
XKR5	0.600764	3.67296	2.46159	0.0309777	0.176762	-4.10862
KRTAP2-4	0.600671	5.44145	2.19532	0.0497696	0.223371	-4.555
LINGO1	0.600465	5.84383	2.0832	0.0605872	0.250028	-4.73713
NCBP2L	0.598436	3.12733	1.82404	0.0945598	0.320529	-5.141
MTUS2	0.596492	3.4797	2.48024	0.0299577	0.172876	-4.07676
ANKRD53	0.594951	3.20575	2.00794	0.0690503	0.269681	-4.85705
MIR4472-1	0.594504	3.47752	2.24435	0.045639	0.213175	-4.47415
CIB3	0.591324	4.04333	2.24698	0.0454273	0.212943	-4.46981
TPH2	0.591123	3.29483	2.29816	0.0414837	0.204045	-4.38468
TUB	0.59084	5.42225	1.95899	0.0751332	0.282941	-4.93394
SSTR4	0.590261	3.15798	2.15015	0.0538867	0.233541	-4.62884
DRGX	0.589384	3.72001	2.17419	0.051657	0.227927	-4.58962
LINC00442	0.589228	3.601	1.94739	0.0766462	0.286072	-4.95203
ZNF77	0.58734	4.34958	1.9378	0.0779184	0.288835	-4.96695
MIR921	0.587332	2.83566	1.86524	0.0881898	0.309382	-5.07859
MIRLET7DHG	0.586241	3.12544	1.95422	0.0757524	0.283932	-4.94139
MIR1278	0.586002	3.35913	1.9488	0.0764614	0.285557	-4.94985
C2CD4B	0.585611	3.20798	2.3198	0.0399167	0.200411	-4.34848
PLPP4	0.584532	3.59783	1.87612	0.0865745	0.306996	-5.062
C1orf210	0.581375	4.19931	2.18559	0.0506305	0.225694	-4.57096
SFTPD	0.58098	5.02539	1.9938	0.0707581	0.273244	-4.87935
MIR7-2	0.580284	3.43528	2.07528	0.061429	0.251787	-4.74983
GGT7	0.579792	3.82917	2.03406	0.0659954	0.262478	-4.81566
RNF148	0.578658	4.123	1.89102	0.0844049	0.302553	-5.03917
MIR4535	0.578656	3.33964	1.96509	0.0743493	0.281177	-4.92441
IQCF1	0.576857	3.31946	2.26475	0.0440192	0.209908	-4.44033
CNR2	0.573562	3.06254	2.21624	0.0479656	0.218809	-4.52059
GLIS3-AS1	0.573019	3.72827	2.09646	0.0592008	0.246421	-4.7158
APOC4	0.572742	6.34027	1.8421	0.0917167	0.31502	-5.11372
HS3ST2	0.571742	3.46149	1.9996	0.0700531	0.271697	-4.87021
SGCA	0.5704	3.88815	2.17803	0.0513086	0.226895	-4.58333
MIR888	0.568062	3.61875	2.00976	0.0688331	0.269193	-4.85417
TCF4	0.566454	3.99477	1.92843	0.0791797	0.291393	-4.98149
ENTPD1	0.564819	3.55303	2.06599	0.0624316	0.254094	-4.76472
DKKL1	0.564257	4.27427	2.10514	0.0583094	0.245197	-4.70181
SMTNL1	0.564224	4.83681	2.04405	0.0648604	0.259828	-4.79976
GPIHBP1	0.562907	3.2679	2.54907	0.0264679	0.163439	-3.95857
ADGRB3	0.562281	3.5532	2.18002	0.051129	0.226689	-4.58007
REM2	0.560493	3.86145	2.2804	0.042813	0.206912	-4.41429
ANKRD33	0.559995	3.14085	2.19498	0.0497987	0.223371	-4.55554
P4HA2-AS1	0.559842	3.49482	2.04021	0.0652942	0.260635	-4.80587
CAPS	0.559825	3.28843	2.32119	0.0398185	0.200243	-4.34616
MIR4417	0.559485	4.81099	2.01589	0.0681066	0.267547	-4.84448
RAMP2	0.556935	3.91468	1.91856	0.0805283	0.293978	-4.99676
TSKS	0.556839	3.23353	2.12869	0.0559541	0.238913	-4.66371
ARHGAP26-AS1	0.556704	3.6036	2.26652	0.0438806	0.209722	-4.43738
ZP1	0.555027	3.37565	1.8232	0.0946938	0.32072	-5.14226
TEX36-AS1	0.553806	3.52826	2.04281	0.0649996	0.260076	-4.80173
ZFHX4-AS1	0.551676	3.07738	1.85317	0.0900136	0.312541	-5.09695
MIR1911	0.551357	3.43355	2.4281	0.0328956	0.182991	-4.16567
KRTAP9-1	0.550457	3.31571	1.89929	0.0832244	0.299808	-5.02648
PHGR1	0.549799	4.90483	2.63814	0.0225379	0.148195	-3.80443
LINC01443	0.549142	3.55695	1.86975	0.087516	0.308192	-5.07171
WDFY4	0.547965	3.48414	2.27026	0.0435908	0.20893	-4.43117
TYRP1	0.546673	3.31768	1.86147	0.0887557	0.310028	-5.08433
GPC3	0.543095	3.50357	2.49218	0.0293218	0.17101	-4.05632
MIR4289	0.540752	3.56367	1.9688	0.0738757	0.280268	-4.91861
OSBPL7	0.540588	2.99842	2.26659	0.0438753	0.209722	-4.43726
NMUR2	0.539689	3.50637	1.86447	0.088305	0.309417	-5.07977
DNAJB5-AS1	0.537915	3.62221	1.9071	0.0821217	0.297729	-5.01445
USP17L18	0.536928	3.61725	2.32804	0.0393353	0.199437	-4.33467
LINGO1-AS1	0.535082	3.43486	1.98314	0.0720725	0.276042	-4.89612
CCL14	0.533895	3.17921	1.99908	0.0701156	0.271771	-4.87103
CHAD	0.533298	3.24569	2.30825	0.0407463	0.202264	-4.36783
SLIT2	0.531345	5.4339	1.85427	0.0898463	0.312319	-5.09528
RNF43	0.531061	3.55368	1.93223	0.0786652	0.290134	-4.97559
FGB	0.530796	3.45836	1.84355	0.0914921	0.314885	-5.11153
TTLL10	0.527199	4.24069	2.18104	0.0510375	0.22656	-4.5784
LINC00554	0.52705	2.93276	1.94342	0.0771704	0.286947	-4.95821
SUN5	0.527041	3.33107	2.56238	0.0258405	0.16134	-3.93562
MIR874	0.526019	3.66611	1.83503	0.0928207	0.317156	-5.12442
RTP2	0.524695	3.9874	2.23213	0.0466364	0.215254	-4.49436
MIR518A1	0.521455	3.22336	2.07024	0.0619716	0.25321	-4.75792
TAL2	0.519042	3.17787	2.12227	0.0565869	0.240537	-4.67411
TMEM105	0.517944	3.15084	2.14218	0.0546456	0.235376	-4.6418
MIR6814	0.517885	3.35499	1.83974	0.0920852	0.315823	-5.11731
HACD4	0.516586	3.32398	2.46342	0.0308765	0.176244	-4.10551
TLR4	0.516054	3.28154	2.03847	0.0654921	0.260992	-4.80865
SASH3	0.515001	4.04307	1.87877	0.086185	0.306066	-5.05794
MIR4418	0.514871	7.54517	2.0511	0.06407	0.25823	-4.78852
EMBP1	0.514664	5.40076	2.06335	0.0627196	0.254891	-4.76895
MIR3935	0.514407	3.75476	2.2513	0.0450808	0.212324	-4.46264
CD80	0.513747	3.71943	2.10322	0.0585055	0.245467	-4.7049
TPRX1	0.511851	3.35163	2.14406	0.0544659	0.234842	-4.63875
SSPO	0.511018	3.7963	2.32378	0.0396352	0.200172	-4.34182
TRIM33	0.510869	12.3273	1.86819	0.0877494	0.308497	-5.0741
TACR2	0.508166	2.97467	2.27551	0.0431867	0.207703	-4.42244
PAPOLB	0.505292	3.22145	1.87753	0.0863671	0.306583	-5.05984
LINC00624	0.503299	3.18201	2.05326	0.0638297	0.257723	-4.78507
MIR4283-1	0.501693	3.49793	1.97441	0.0731659	0.278454	-4.90983
TMCO5A	0.495481	3.60456	1.9131	0.0812834	0.295725	-5.00519
STRC	0.495395	3.10916	2.00091	0.0698943	0.271528	-4.86814
TLE6	0.493659	4.43212	1.96588	0.0742485	0.280924	-4.92318
MIR1-2	0.492941	3.17403	2.31202	0.0404735	0.201576	-4.36151
LLPH-AS1	0.490738	3.02653	2.06687	0.0623364	0.253888	-4.76332
GZMK	0.489877	3.43281	1.99977	0.070032	0.271697	-4.86994
JSRP1	0.489657	4.15982	1.97805	0.072708	0.27759	-4.90411
GEM	0.489267	3.60626	1.92349	0.0798519	0.292397	-4.98914
MIR26B	0.487987	4.6618	1.98844	0.0714168	0.274717	-4.88779
KLHL6	0.48713	3.07284	2.00171	0.0697977	0.271215	-4.86688
HMHB1	0.486726	6.36252	2.3233	0.0396688	0.200172	-4.34261
BARX1-AS1	0.485805	4.27264	1.83656	0.0925812	0.316722	-5.12211
CXorf49B	0.485139	4.46758	2.00898	0.0689258	0.269382	-4.8554
KRTAP10-4	0.483646	2.96303	2.31368	0.040354	0.201249	-4.35873
GYG2	0.481205	3.01144	2.16801	0.0522214	0.229336	-4.59971
ZNF213	0.480155	3.20804	1.90576	0.0823098	0.29809	-5.01651
MIR346	0.479958	4.32228	1.84328	0.0915339	0.314897	-5.11194
CACNA1C-IT2	0.479944	3.46563	1.9349	0.0783064	0.289508	-4.97145
LINC01565	0.478046	3.29627	2.24432	0.0456415	0.213175	-4.47421
RPRML	0.474494	4.37865	1.99111	0.0710875	0.274013	-4.88358
FOXD1	0.474005	3.37112	2.07081	0.0619097	0.253189	-4.757
SIGLEC11	0.473163	4.27147	2.35705	0.0373527	0.194542	-4.28591
SNCA-AS1	0.472525	3.31298	1.86505	0.0882176	0.309382	-5.07888
MAGEA1	0.471691	4.29403	2.02374	0.0671866	0.265293	-4.83204
NCCRP1	0.471024	4.29476	2.0992	0.0589175	0.246033	-4.71138
GPR83	0.468499	3.64034	1.82527	0.094364	0.320407	-5.13915
ORM2	0.466867	3.32418	1.85408	0.0898754	0.312319	-5.09557
LCMT1-AS2	0.463859	4.37094	1.84283	0.0916043	0.31501	-5.11263
LYZ	0.4602	3.79024	1.95563	0.0755682	0.283431	-4.93918
LINGO1-AS2	0.459735	3.46055	1.99176	0.0710082	0.273896	-4.88256
TMEM150B	0.459441	3.47631	2.24202	0.0458278	0.213512	-4.47801
LINC01580	0.459288	3.78292	2.12415	0.0564013	0.240001	-4.67107
MROH7	0.45745	3.51305	1.90351	0.0826266	0.298826	-5.01998
MIR617	0.457111	3.23833	1.9829	0.0721028	0.276042	-4.8965
TFAP2E	0.454647	3.41984	1.93889	0.0777719	0.288475	-4.96525
CPS1-IT1	0.453789	3.32881	1.86406	0.0883662	0.309438	-5.08039
LINC01529	0.446694	2.74786	2.02319	0.0672507	0.265293	-4.83291
C16orf90	0.44366	4.44543	2.1007	0.0587633	0.245755	-4.70896
MIR2392	0.443039	3.61304	1.85027	0.0904576	0.313393	-5.10135
ZNF337-AS1	0.439839	3.7266	1.8632	0.0884954	0.309633	-5.0817
ZNF785	0.439638	3.2168	1.81856	0.0954385	0.321947	-5.14924
GRIFIN	0.437345	4.13877	1.90449	0.0824878	0.298542	-5.01846
MAF	0.433323	3.35845	2.06411	0.0626362	0.254613	-4.76773
CNKSR1	0.431996	2.87868	1.926	0.0795097	0.291906	-4.98525
DPEP3	0.426398	3.09256	1.81653	0.0957657	0.322469	-5.15229
LINC01298	0.42446	3.34333	1.8777	0.0863415	0.306557	-5.05957
MIR365B	0.423019	2.84613	2.14946	0.0539521	0.233644	-4.62996
EFCAB12	0.418508	2.91677	1.9863	0.0716803	0.275353	-4.89115
KRTAP23-1	0.417274	3.72268	1.85744	0.089364	0.311506	-5.09046
KRTAP5-9	0.415077	3.30693	1.84203	0.0917281	0.31502	-5.11384
MIR4767	0.401056	5.55627	1.82115	0.0950215	0.321374	-5.14534
LINC00595	0.389634	2.9617	1.86518	0.0881992	0.309382	-5.07869
CCDC187	0.357657	2.86951	1.8436	0.0914846	0.314885	-5.11146
TREML4	-0.377196	3.4063	-1.86224	0.0886399	0.309816	-5.08316
C11orf42	-0.411265	3.17254	-1.98808	0.0714609	0.27476	-4.88836
MRVI1-AS1	-0.416333	4.01439	-2.0067	0.0691983	0.270008	-4.85901
KLHDC7B	-0.419687	3.31386	-1.84414	0.0914021	0.314885	-5.11065
MIR596	-0.424147	3.20401	-1.89567	0.0837396	0.300937	-5.03204
SALL4	-0.427355	4.84083	-1.83423	0.0929467	0.317293	-5.12563
SARDH	-0.427908	4.36526	-1.87338	0.086979	0.307481	-5.06618
LIMD2	-0.431382	4.45323	-1.86538	0.0881686	0.309382	-5.07838
ICAM3	-0.437511	3.11954	-2.03872	0.0654631	0.260992	-4.80824
RTP1	-0.441963	3.99311	-2.07623	0.0613274	0.251786	-4.74831
RASSF1-AS1	-0.448828	3.76953	-2.04077	0.0652306	0.260504	-4.80498
KLK1	-0.449543	3.1579	-2.04916	0.0642866	0.258899	-4.79161
DPPA5	-0.449771	3.18009	-1.91027	0.0816774	0.296757	-5.00955
ZNF35	-0.452164	4.31519	-1.84438	0.0913644	0.314885	-5.11028
METTL11B	-0.452388	3.91132	-2.13615	0.0552268	0.23697	-4.6516
PGLS	-0.452877	3.5542	-2.26955	0.0436457	0.209075	-4.43235
ZBTB48	-0.453899	4.33589	-1.92679	0.0794016	0.291763	-4.98402
FXYD1	-0.457757	3.24902	-1.82677	0.0941246	0.319957	-5.13688
MIR1295A	-0.457939	3.25396	-2.32698	0.0394098	0.199579	-4.33645
ZNF879	-0.458131	3.53654	-2.36812	0.0366214	0.193123	-4.26725
IL26	-0.462879	3.25797	-1.82191	0.0949	0.32116	-5.1442
CATSPERD	-0.463142	3.10311	-2.07446	0.0615167	0.251888	-4.75115
LINC01254	-0.466033	3.34389	-1.98812	0.0714563	0.27476	-4.8883
MAGEC3	-0.466112	3.71296	-2.35612	0.0374151	0.194746	-4.28749
S1PR1	-0.471706	3.14777	-1.82503	0.0944018	0.320407	-5.1395
ZSCAN1	-0.478612	4.17168	-1.82985	0.0936368	0.318912	-5.13224
LINC00706	-0.483695	3.31789	-1.85554	0.0896526	0.31214	-5.09335
C20orf96	-0.484805	3.42448	-2.16289	0.0526939	0.230322	-4.60808
SIGLEC12	-0.489692	3.14721	-1.89162	0.0843189	0.302373	-5.03825
ERN2	-0.491018	3.50927	-2.11623	0.0571884	0.242355	-4.68388
OTOP1	-0.494148	2.95569	-1.94038	0.0775737	0.288065	-4.96294
LBX1	-0.494885	3.67932	-2.37372	0.036257	0.192203	-4.2578
CTRB1	-0.496871	3.22102	-1.91792	0.0806161	0.294044	-4.99774
LINC00574	-0.497069	5.02106	-2.21795	0.0478205	0.21868	-4.51777
MASP1	-0.501696	3.45587	-1.92771	0.0792765	0.291545	-4.9826
CTXN1	-0.502842	5.50258	-1.86241	0.0886139	0.309816	-5.0829
GDAP1L1	-0.505022	3.95194	-2.2921	0.0419327	0.205004	-4.39479
TLR8	-0.506224	3.14025	-1.92516	0.0796235	0.292005	-4.98655
CYMP	-0.50896	3.17858	-1.8169	0.0957053	0.322395	-5.15173
BARX1	-0.509597	4.19055	-1.83039	0.093551	0.318774	-5.13142
NRG3	-0.511087	3.21952	-2.14537	0.0543411	0.234574	-4.63662
TEX28	-0.512307	3.60938	-2.00966	0.0688454	0.269193	-4.85434
DPP6	-0.513386	3.53646	-2.18546	0.0506414	0.225694	-4.57116
LINC01095	-0.514001	3.89212	-1.86765	0.0878294	0.30865	-5.07492
ASH1L-AS1	-0.516811	5.62145	-2.01791	0.0678692	0.266988	-4.84128
TMEM82	-0.51802	2.92352	-2.29459	0.0417474	0.204529	-4.39063
ZNF844	-0.51995	4.17222	-1.97409	0.0732062	0.278482	-4.91033
THEM6	-0.522029	4.44682	-1.94535	0.0769155	0.286442	-4.95522
TMEM212-AS1	-0.522467	3.5604	-1.8181	0.0955117	0.321972	-5.14993
TRIM22	-0.522506	3.83648	-2.41463	0.0336992	0.184895	-4.18856
MEDAG	-0.525129	3.56351	-1.87102	0.0873272	0.307978	-5.06977
MIR1228	-0.525269	6.39841	-2.19939	0.0494134	0.222936	-4.54831
ZNF280A	-0.526377	4.04674	-2.01147	0.0686301	0.268811	-4.85147
DRD2	-0.526401	3.29068	-1.90038	0.0830685	0.299677	-5.02479
SHKBP1	-0.527187	5.77154	-1.84366	0.0914756	0.314885	-5.11137
IFITM10	-0.527571	3.40115	-2.3533	0.0376035	0.195485	-4.29223
TMEM132E	-0.53005	3.24749	-1.92441	0.0797258	0.292188	-4.98771
MTMR7	-0.530935	3.53297	-1.98306	0.0720826	0.276042	-4.89625
RAET1E-AS1	-0.532023	4.21153	-1.95823	0.0752319	0.282941	-4.93513
VWA2	-0.532311	3.16023	-2.31452	0.0402939	0.201249	-4.35733
SFRP5	-0.533105	3.64724	-2.07698	0.0612472	0.251637	-4.74711
AC073133.2	-0.533265	2.9985	-2.14608	0.0542728	0.23437	-4.63546
TFAP2B	-0.533585	3.88926	-2.58211	0.0249371	0.15774	-3.90154
METTL24	-0.533722	3.20267	-1.98997	0.0712282	0.274179	-4.88538
EBF1	-0.535146	4.14188	-1.97415	0.0731978	0.278482	-4.91022
GPR15	-0.535697	4.0657	-1.95172	0.0760783	0.284837	-4.94529
HOXC13-AS	-0.536226	3.53027	-2.49101	0.0293832	0.171204	-4.05832
TMEM229A	-0.538011	3.51824	-1.86795	0.0877845	0.308556	-5.07446
SELPLG	-0.541226	4.38042	-1.97833	0.0726727	0.277581	-4.90367
PRR19	-0.541724	3.37455	-2.54123	0.0268446	0.164139	-3.97208
VWCE	-0.543938	3.92591	-2.39747	0.0347503	0.188	-4.21765
ANXA6	-0.545659	4.28532	-2.0248	0.0670638	0.265013	-4.83037
MAGEB3	-0.545935	4.14228	-1.89018	0.0845258	0.302762	-5.04046
COQ4	-0.547216	4.87612	-1.86746	0.0878576	0.308685	-5.07521
NUDT16L1	-0.548626	3.41407	-2.08978	0.0598946	0.248388	-4.72654
KRTAP21-2	-0.549762	3.25387	-2.23495	0.0464044	0.214543	-4.4897
SPSB2	-0.552159	4.33192	-2.10627	0.0581938	0.244894	-4.69997
MRPL54	-0.552819	4.61038	-2.21628	0.0479619	0.218809	-4.52052
JPH2	-0.553885	3.79006	-2.16351	0.0526365	0.230317	-4.60706
MIOX	-0.556608	3.53593	-2.35891	0.0372289	0.194542	-4.28278
SPO11	-0.556627	3.81839	-1.87014	0.087458	0.308192	-5.07112
LINC01526	-0.557622	3.45212	-2.01484	0.0682305	0.267846	-4.84614
DAB2IP	-0.558189	4.22013	-2.04551	0.0646961	0.259664	-4.79744
STK33	-0.559046	3.41156	-2.05701	0.0634156	0.256481	-4.77909
NUTM2B	-0.560432	3.45775	-1.9531	0.0758986	0.284227	-4.94314
MT1HL1	-0.562121	3.25552	-2.18276	0.0508833	0.226214	-4.57559
MIR5095	-0.562492	13.6337	-2.51116	0.0283378	0.167961	-4.02378
STARD9	-0.563752	6.49089	-1.85163	0.0902498	0.312885	-5.09929
SCAMP1-AS1	-0.563992	4.47561	-2.03303	0.0661129	0.262568	-4.81729
GRK4	-0.564452	3.7169	-2.04772	0.0644473	0.259221	-4.7939
APOM	-0.566499	3.85702	-2.01677	0.0680028	0.267389	-4.84308
LINC01547	-0.566632	3.76217	-1.87476	0.0867739	0.307232	-5.06406
CFD	-0.566777	3.01894	-2.83596	0.0157525	0.121801	-3.45825
FTCD	-0.568955	4.05502	-1.82485	0.09443	0.320407	-5.13977
LINC00309	-0.56935	3.36165	-1.88471	0.0853172	0.304193	-5.04884
TRIT1	-0.56969	8.75028	-1.86474	0.0882641	0.309402	-5.07935
MRAP	-0.57081	3.72085	-2.41601	0.0336157	0.184884	-4.18621
PRR7	-0.573314	4.04277	-2.5736	0.0253229	0.159529	-3.91624
NIPAL3	-0.575224	4.90891	-2.29846	0.0414618	0.204045	-4.38419
STKLD1	-0.575837	3.96973	-2.21694	0.0479058	0.218773	-4.51943
DUSP10	-0.576169	3.1665	-2.24397	0.0456697	0.213176	-4.47478
TMEM132C	-0.5794	3.22837	-2.12195	0.0566186	0.240551	-4.67462
TMEM184A	-0.58038	3.76845	-2.05962	0.0631282	0.255626	-4.77492
KCTD11	-0.581616	3.0789	-2.13114	0.0557146	0.238152	-4.65974
PGC	-0.582686	3.95686	-1.82933	0.0937193	0.319025	-5.13303
MYCN	-0.585247	3.13632	-2.11091	0.0577237	0.243738	-4.69249
ZNF367	-0.586055	4.56432	-1.89482	0.0838606	0.301243	-5.03334
MROH5	-0.586939	3.49324	-2.51247	0.0282709	0.167624	-4.02152
PDLIM2	-0.590847	3.64109	-1.83853	0.0922725	0.316241	-5.11913
KRT87P	-0.591341	4.8026	-1.82402	0.0945625	0.320529	-5.14102
ZNF385A	-0.591343	3.96667	-2.01522	0.0681861	0.267734	-4.84554
RPL39L	-0.592538	4.03188	-1.95357	0.0758368	0.284139	-4.9424
PDLIM3	-0.593508	4.2396	-2.2365	0.0462779	0.214543	-4.48715
LINC00479	-0.594918	3.16358	-3.01296	0.0114273	0.101829	-3.14532
C19orf24	-0.597561	6.18074	-1.93878	0.077787	0.288475	-4.96542
DMRT3	-0.597894	3.9526	-2.28502	0.0424636	0.206228	-4.4066
NME6	-0.599023	4.87149	-1.82656	0.0941579	0.319957	-5.13719
AQP11	-0.59924	3.97265	-1.93499	0.0782942	0.289508	-4.97131
TOMM6	-0.599615	3.49359	-2.08477	0.0604212	0.24971	-4.73461
MED9	-0.600905	4.78586	-2.12611	0.0562078	0.23947	-4.66789
OCEL1	-0.606162	3.57124	-2.0331	0.0661054	0.262568	-4.81719
CALML5	-0.60622	4.26732	-1.99505	0.0706065	0.272909	-4.87739
SPATA20	-0.60663	4.10108	-1.95883	0.0751543	0.282941	-4.9342
RSPO2	-0.606674	3.64778	-1.89464	0.0838861	0.301271	-5.03361
LINC01342	-0.60724	3.85064	-2.35808	0.0372842	0.194542	-4.28418
SPDYA	-0.608824	4.04518	-1.95121	0.0761452	0.285015	-4.94609
FAT2	-0.6099	3.78319	-2.24773	0.0453665	0.212943	-4.46855
RGPD1	-0.609967	5.44138	-1.92451	0.0797125	0.292188	-4.98756
MATN3	-0.61276	3.89682	-2.36755	0.0366592	0.193262	-4.26822
NXPH1	-0.61341	3.34439	-2.19729	0.049597	0.223047	-4.55176
CRH	-0.613605	3.70674	-2.01923	0.0677141	0.266503	-4.83919
SAMD12	-0.615386	3.50905	-2.5402	0.0268941	0.164203	-3.97384
LRRC2	-0.615641	4.1352	-1.87734	0.0863939	0.306613	-5.06012
MIR3619	-0.61569	6.21306	-1.83719	0.0924824	0.316671	-5.12116
TMEM207	-0.617043	4.41979	-2.55371	0.0262474	0.162434	-3.95057
CENPB	-0.617332	4.09154	-2.28632	0.0423659	0.205933	-4.40444
CFAP74	-0.618587	3.56045	-2.08522	0.0603737	0.24962	-4.73388
ZNF775	-0.620144	5.01263	-2.32976	0.0392154	0.199189	-4.33179
IER5L	-0.620481	4.36741	-2.14738	0.05415	0.23426	-4.63336
PHACTR1	-0.621382	4.04935	-1.84607	0.0911034	0.314508	-5.10772
MIR8069-2	-0.621805	4.20371	-2.6543	0.021889	0.14594	-3.77633
KANK4	-0.621815	3.76394	-2.30907	0.0406867	0.202058	-4.36645
TTLL9	-0.622548	3.66334	-2.11513	0.0572987	0.242583	-4.68566
BAIAP2-AS1	-0.625529	3.69785	-2.51342	0.0282224	0.167454	-4.01988
SH3BP5L	-0.625532	3.64092	-1.93062	0.0788825	0.29068	-4.97809
ATE1-AS1	-0.626078	5.26965	-1.89876	0.0832995	0.299932	-5.02729
RHO	-0.627118	3.29456	-2.11245	0.0575688	0.24342	-4.69
SYT2	-0.630523	4.4039	-1.82048	0.0951296	0.321485	-5.14635
LINC00870	-0.632327	3.55777	-2.40556	0.0342505	0.186704	-4.20394
ZNF485	-0.633599	5.46777	-2.52292	0.0277443	0.166378	-4.00357
MECOM	-0.634739	3.53808	-2.14628	0.0542546	0.234351	-4.63515
TDRD12	-0.636888	3.76592	-2.06593	0.0624385	0.254094	-4.76482
DGAT2L6	-0.636898	3.75928	-2.31454	0.0402923	0.201249	-4.35729
GCDH	-0.637258	3.74082	-2.17027	0.0520141	0.228846	-4.59602
TEKT4P2	-0.637897	4.35405	-2.10537	0.0582853	0.245157	-4.70142
VPS37C	-0.638273	4.44686	-1.95998	0.075006	0.282772	-4.9324
ALX3	-0.639292	3.64266	-1.98428	0.0719305	0.275686	-4.89432
VPS37D	-0.639377	4.35888	-2.24722	0.0454075	0.212943	-4.4694
KRTAP6-3	-0.640615	4.83292	-2.26378	0.0440945	0.209988	-4.44193
NANOS1	-0.642262	4.78608	-2.20873	0.0486057	0.220534	-4.53295
COL4A2-AS1	-0.644091	5.04866	-1.86567	0.0881254	0.309382	-5.07794
ZNF707	-0.645694	3.80915	-2.30056	0.041307	0.203488	-4.38067
KCTD16	-0.649071	3.23394	-2.01059	0.0687346	0.268929	-4.85287
RIMKLA	-0.650102	4.06092	-2.54036	0.0268867	0.164203	-3.97358
HMGCLL1	-0.650173	4.76752	-2.10381	0.0584444	0.245359	-4.70394
USP27X-AS1	-0.650211	3.93903	-1.83051	0.0935325	0.318774	-5.13124
ZNF324	-0.650801	3.77232	-1.95825	0.0752287	0.282941	-4.9351
NRROS	-0.652957	4.95076	-2.16137	0.0528352	0.230707	-4.61056
OMP	-0.655254	3.32066	-2.08143	0.0607737	0.250675	-4.73996
CDKN2B-AS1	-0.655404	3.6545	-1.87126	0.0872919	0.307978	-5.06941
SNX29	-0.659421	5.69239	-1.93712	0.0780088	0.288916	-4.968
GCHFR	-0.65995	5.0297	-2.39583	0.0348521	0.188275	-4.22042
IRF3	-0.660819	4.58096	-1.94646	0.0767691	0.286277	-4.95349
CABP4	-0.661312	3.44959	-2.29184	0.0419519	0.205004	-4.39522
FLG	-0.661991	3.52749	-1.82156	0.0949566	0.321287	-5.14473
NAIF1	-0.662476	4.06131	-2.08824	0.0600563	0.248744	-4.72903
ZNF219	-0.664043	4.8485	-2.29143	0.0419829	0.205046	-4.39592
CHMP6	-0.665951	5.45467	-2.00062	0.0699299	0.271604	-4.86861
TMC1	-0.667718	3.13716	-1.8731	0.0870195	0.307537	-5.0666
TDRD15	-0.66798	3.24286	-2.118	0.0570116	0.241732	-4.68102
CRYBA1	-0.670394	3.56097	-2.02476	0.0670681	0.265013	-4.83042
MIR4533	-0.67072	6.07044	-2.39445	0.0349385	0.188621	-4.22277
RHOT2	-0.670722	7.59548	-1.94975	0.0763357	0.285252	-4.94835
HERC5	-0.672328	3.24648	-1.87186	0.0872028	0.307978	-5.06849
NKIRAS1	-0.674955	9.42847	-1.83685	0.092535	0.316722	-5.12167
DMBT1P1	-0.676195	4.48302	-2.73583	0.0188865	0.134232	-3.63405
MIR548F2	-0.676218	3.75971	-1.84375	0.0914619	0.314885	-5.11124
LINC01336	-0.677561	4.26205	-2.54973	0.0264363	0.163316	-3.95742
KRTAP6-1	-0.678275	4.52798	-2.27028	0.0435891	0.20893	-4.43113
MIR891A	-0.678517	3.9298	-1.82437	0.0945071	0.320512	-5.1405
UBALD1	-0.679055	3.58721	-1.89051	0.0844795	0.302691	-5.03996
ABHD15	-0.679389	4.53082	-1.93608	0.0781481	0.289247	-4.96962
SPEM1	-0.680252	3.76298	-2.49687	0.0290755	0.170265	-4.04828
PALM2	-0.682754	3.93177	-2.92489	0.0134061	0.11113	-3.3013
LINC00683	-0.683461	3.45028	-2.45068	0.0315903	0.179346	-4.12723
LPAR6	-0.685252	3.53297	-1.90873	0.0818937	0.297158	-5.01194
MIR622	-0.685896	5.69808	-1.88708	0.0849746	0.303421	-5.04522
TRIM58	-0.686143	3.90048	-1.88396	0.0854261	0.304334	-5.04999
S100A7L2	-0.686172	3.8187	-1.93552	0.0782232	0.289328	-4.97049
HMCN1	-0.68802	4.09692	-2.42173	0.0332729	0.183996	-4.17649
MIR4642	-0.688835	5.62021	-2.64012	0.0224572	0.148012	-3.80099
ZEB2	-0.689197	3.73577	-2.24656	0.0454605	0.212999	-4.47049
KRTAP20-2	-0.690042	4.33137	-2.47509	0.0302362	0.173887	-4.08557
TRIML1	-0.690378	4.05408	-2.58193	0.0249452	0.15774	-3.90185
GPR32	-0.690786	3.53504	-2.74231	0.0186662	0.133252	-3.62271
CNIH3	-0.692002	4.67729	-2.32645	0.0394474	0.199579	-4.33735
NEK5	-0.693078	3.85054	-2.65551	0.0218411	0.145835	-3.77423
HSD17B2	-0.694349	4.78792	-2.02065	0.0675478	0.266035	-4.83694
DCTN1	-0.694882	3.98058	-2.08332	0.0605743	0.250028	-4.73694
MIR4490	-0.694923	3.41796	-1.85412	0.0898696	0.312319	-5.09551
MAPK10	-0.695202	4.31181	-1.82804	0.093924	0.319463	-5.13497
CCDC173	-0.695796	3.79024	-2.26039	0.0443602	0.210299	-4.44756
MGLL	-0.696033	3.7827	-1.9947	0.070649	0.272995	-4.87794
TERT	-0.69616	3.57164	-2.03089	0.0663591	0.263325	-4.8207
RDH12	-0.696782	3.7418	-2.48229	0.0298471	0.172533	-4.07324
MGMT	-0.698243	5.15335	-2.17026	0.0520148	0.228846	-4.59603
RPUSD1	-0.698412	5.23073	-1.8394	0.0921367	0.315873	-5.11781
ALS2CR12	-0.699404	4.3919	-2.20442	0.0489764	0.221678	-4.54003
GCC1	-0.700455	3.48557	-1.8908	0.0844372	0.302604	-5.03951
LINC01564	-0.700603	4.34613	-1.90009	0.0831101	0.299699	-5.02524
TTC26	-0.707198	6.94337	-2.67204	0.021198	0.143304	-3.74545
ADCK5	-0.707413	6.25184	-2.24372	0.0456902	0.213176	-4.4752
ANKRD63	-0.709096	3.62872	-2.97888	0.0121555	0.105146	-3.20572
GPR146	-0.709195	3.81158	-2.2802	0.0428288	0.206912	-4.41463
MIMT1	-0.709282	4.04187	-2.23179	0.046665	0.215255	-4.49493
KRTAP19-5	-0.710307	4.26047	-1.84746	0.0908897	0.314111	-5.10562
AMBN	-0.71112	3.40014	-2.22615	0.0471323	0.216759	-4.50424
SYCE1	-0.712905	4.04362	-1.95717	0.0753684	0.283181	-4.93678
LRRC14	-0.714324	5.42316	-1.89135	0.0843577	0.302448	-5.03866
SCG5	-0.714366	4.28853	-2.42979	0.0327961	0.1828	-4.1628
SNN	-0.714928	5.03622	-2.09683	0.0591619	0.24632	-4.7152
HOXD12	-0.715317	4.88326	-3.27209	0.00715036	0.0797099	-2.68456
SURF2	-0.715861	6.08448	-2.11927	0.0568853	0.241318	-4.67897
SPHK1	-0.718301	3.94446	-2.30106	0.0412706	0.203488	-4.37984
MORN3	-0.719206	4.79012	-2.8813	0.0145091	0.11628	-3.37831
PSTPIP1	-0.719439	3.39235	-2.8571	0.0151598	0.119637	-3.42099
ZNF57	-0.720338	8.46942	-2.10826	0.0579917	0.244391	-4.69676
RHBDD3	-0.721611	4.82476	-2.14134	0.0547267	0.235605	-4.64317
LINC01527	-0.722031	3.79081	-2.21959	0.0476823	0.218226	-4.51506
STARD13	-0.723494	4.60606	-2.30962	0.040647	0.201951	-4.36553
EXD3	-0.724128	4.46274	-2.15888	0.0530665	0.231377	-4.61461
UFSP1	-0.724163	5.06884	-1.95629	0.0754825	0.28328	-4.93815
INSM1	-0.724479	4.07045	-2.32191	0.0397673	0.200172	-4.34495
CRYAA	-0.72455	3.24296	-3.0036	0.0116227	0.102809	-3.16191
HLX	-0.725422	3.8273	-2.25786	0.0445595	0.210694	-4.45176
DAP	-0.725647	5.53756	-1.9569	0.0754042	0.283181	-4.93721
MSLN	-0.727154	3.83485	-1.98453	0.0719004	0.275686	-4.89394
R3HCC1	-0.728836	4.13088	-2.47176	0.0304173	0.174498	-4.09125
CTSL	-0.732509	6.25724	-2.07557	0.0613983	0.251787	-4.74937
UBE2Q2L	-0.732569	5.52079	-2.52841	0.0274713	0.165664	-3.99413
ZNF131	-0.733909	5.36262	-1.85836	0.0892255	0.311217	-5.08907
GAB3	-0.733942	3.65711	-1.92275	0.0799527	0.29253	-4.99028
ACOT4	-0.734006	3.67824	-1.98717	0.0715737	0.275131	-4.88979
NXPH2	-0.736305	5.47069	-1.87621	0.0865612	0.306996	-5.06186
JAKMIP2-AS1	-0.736675	3.95482	-2.17809	0.0513035	0.226895	-4.58324
CRTAM	-0.736709	3.74514	-1.94572	0.0768657	0.28632	-4.95463
SLC2A1-AS1	-0.736746	3.43747	-2.4884	0.0295215	0.171475	-4.06279
FRMD7	-0.738197	3.1787	-3.07375	0.0102352	0.0952935	-3.03741
LINC01111	-0.738766	3.30021	-3.10722	0.0096332	0.091984	-2.97794
MYO1B	-0.739136	4.66681	-1.93273	0.078598	0.28995	-4.97482
FOXD3-AS1	-0.739894	5.94325	-2.13816	0.0550331	0.236621	-4.64834
MIR6082	-0.741022	3.40263	-2.23581	0.0463337	0.214543	-4.48828
NRSN1	-0.741289	4.27964	-2.41508	0.033672	0.184884	-4.1878
ODF1	-0.74332	3.50875	-2.82435	0.0160874	0.123091	-3.47867
FGF2	-0.744042	9.31994	-2.13562	0.0552781	0.237086	-4.65246
AK8	-0.74518	5.30217	-2.38748	0.0353764	0.189949	-4.23455
NFKBIL1	-0.745372	3.9954	-2.80163	0.016764	0.125696	-3.51864
PDZK1	-0.746817	4.97158	-2.63537	0.0226508	0.148706	-3.80924
SCAND1	-0.747576	4.02224	-2.20582	0.0488559	0.221311	-4.53774
KIF26B	-0.747593	3.75811	-1.92613	0.0794921	0.291904	-4.98505
FSTL3	-0.749977	4.72353	-1.9458	0.0768554	0.28632	-4.95451
GAGE1	-0.751213	3.48474	-2.71169	0.0197306	0.137652	-3.67628
SKAP1	-0.751341	3.98317	-2.16313	0.0526718	0.230322	-4.60769
ADGRB2	-0.752059	4.1228	-1.87683	0.0864699	0.306819	-5.06091
PRC1-AS1	-0.752438	4.97409	-2.84911	0.0153813	0.120425	-3.43508
CAHM	-0.753364	4.29542	-2.10435	0.0583898	0.245289	-4.70308
C3orf38	-0.753615	8.3021	-2.40333	0.0343877	0.18699	-4.20772
OGDHL	-0.754701	5.27653	-2.01049	0.068746	0.268929	-4.85302
MIR3926-2	-0.756289	3.58378	-2.04861	0.0643478	0.258945	-4.79248
VSTM5	-0.756381	5.02204	-1.86546	0.0881568	0.309382	-5.07826
KRCC1	-0.756532	6.9979	-2.42505	0.033076	0.183484	-4.17086
GLTPD2	-0.756697	3.23132	-3.1346	0.0091673	0.0899785	-2.92925
DLL3	-0.757765	3.19437	-2.32641	0.0394499	0.199579	-4.33741
KBTBD4	-0.763696	8.11321	-2.06884	0.0621229	0.253445	-4.76017
C19orf18	-0.764098	5.69633	-2.36659	0.0367217	0.193409	-4.26983
LINC00317	-0.764585	3.272	-2.84039	0.0156262	0.12127	-3.45043
UNC13A	-0.764693	3.60705	-2.02567	0.0669621	0.264906	-4.82898
TULP2	-0.765455	4.14613	-2.61599	0.023458	0.151687	-3.84288
EXD1	-0.765487	4.29841	-2.42488	0.033086	0.183484	-4.17115
FRMPD1	-0.766704	4.78235	-2.31069	0.0405692	0.201803	-4.36373
APOA2	-0.766801	3.41512	-2.8749	0.0146782	0.117113	-3.38959
TTC13	-0.769262	9.1068	-1.8229	0.0947411	0.320752	-5.1427
INPP5K	-0.76933	4.7567	-1.96133	0.0748319	0.282432	-4.93029
SPACA7	-0.770031	4.66609	-1.93889	0.0777725	0.288475	-4.96526
TP53I11	-0.770328	6.52761	-2.21191	0.0483335	0.219915	-4.52772
PTOV1	-0.770392	5.20048	-1.84196	0.0917397	0.31502	-5.11395
THNSL1	-0.770843	7.05492	-1.83567	0.092721	0.317101	-5.12346
ULK3	-0.771082	5.06665	-1.89256	0.0841839	0.301953	-5.03681
TTC21A	-0.772356	4.42202	-2.12494	0.0563233	0.23978	-4.66979
RPL31P11	-0.772727	3.60994	-2.77261	0.0176693	0.128823	-3.5696
CRYGS	-0.773386	4.15905	-3.71603	0.00323114	0.0512175	-1.89648
ABHD14A-ACY1	-0.776156	6.85992	-2.3283	0.0393174	0.199429	-4.33424
CTIF	-0.777207	4.55438	-2.88443	0.0144268	0.116025	-3.37278
DOPEY2	-0.77818	5.14286	-2.67327	0.0211511	0.143159	-3.74332
ZNF211	-0.778316	5.24337	-1.83496	0.0928312	0.317156	-5.12452
LINC01429	-0.779572	4.08049	-2.19552	0.0497518	0.223371	-4.55467
MIR4675	-0.780201	3.45702	-2.54161	0.026826	0.164139	-3.97142
LINC01182	-0.781027	3.68284	-1.97726	0.0728066	0.277714	-4.90535
TTC9	-0.783271	3.75587	-1.90425	0.0825219	0.298553	-5.01884
SMG9	-0.783915	5.61431	-1.853	0.0900394	0.312566	-5.0972
IL24	-0.784677	3.26503	-2.3058	0.0409241	0.202531	-4.37192
CDC42EP2	-0.786095	6.53127	-2.00729	0.0691273	0.269794	-4.85807
CD2AP	-0.787352	9.26601	-1.90422	0.0825265	0.298553	-5.01889
CASQ2	-0.788249	3.49183	-2.15749	0.0531968	0.231571	-4.61689
HOXC8	-0.788539	5.88723	-2.0416	0.0651362	0.260381	-4.80365
ABCB8	-0.788904	3.41647	-2.30569	0.0409322	0.202531	-4.37211
ABHD17A	-0.788921	3.09831	-2.67853	0.0209507	0.142203	-3.73414
DPP3	-0.789611	6.83643	-2.30683	0.0408487	0.202475	-4.37019
L3MBTL2	-0.790465	5.80909	-1.9241	0.0797682	0.292188	-4.98819
XAF1	-0.790565	4.2051	-2.31199	0.0404756	0.201576	-4.36156
TROAP	-0.791085	4.73118	-3.24741	0.00747607	0.0815853	-2.7285
HPCA	-0.791892	4.38473	-2.3168	0.0401307	0.200928	-4.35351
RSPH10B2	-0.792421	4.681	-2.02685	0.0668251	0.264675	-4.8271
SETD7	-0.793389	6.56265	-3.08175	0.0100879	0.0945242	-3.02319
TRY2P	-0.793567	3.72867	-2.90265	0.0139578	0.113677	-3.3406
RABIF	-0.795503	7.22321	-2.22771	0.0470031	0.216353	-4.50167
[truncated: 2,958 more rows]

## Sheet: Sup Table 2c
Supplementary Table S2c. Top Differentially expressed genes in Gemcitabine_HuR VS Gemcitabine_IgG RNP-IP
	logFC	AveExpr	t	P.Value	adj.P.Val	B
ZBED5-AS1	4.59022	7.94859	2.88836	0.0143245	0.260237	-3.24832
TMED4	4.40172	10.9565	3.53884	0.00442864	0.139281	-2.10308
S1PR2	4.3868	9.2035	2.89972	0.0140323	0.260035	-3.22841
AFMID	4.33938	9.21027	2.1389	0.0549616	0.438689	-4.52009
CD9	4.3314	9.34884	3.17888	0.00846163	0.201463	-2.73737
DHRS3	4.26817	9.86549	1.88437	0.0853671	0.49517	-4.91971
NBR2	4.25612	11.6459	2.49921	0.0289535	0.352149	-3.92146
ULBP3	4.20964	9.21648	3.48672	0.00486135	0.145866	-2.19472
DCAKD	4.20773	12.4955	2.41898	0.0334375	0.373741	-4.05736
CNEP1R1	4.18877	11.3465	2.89353	0.0141908	0.260035	-3.23926
PDGFA	4.10443	6.77091	2.26724	0.0438249	0.407564	-4.31057
MMGT1	4.07644	13.0998	3.91189	0.00228823	0.0960545	-1.4518
UBE2E2	3.99623	9.18209	1.90442	0.0824987	0.490015	-4.88912
EHD2	3.98297	12.1113	2.5046	0.0286737	0.351081	-3.91227
TMEM241	3.97893	8.03135	2.06021	0.0630634	0.461566	-4.64609
C6orf62	3.96868	12.4528	2.22615	0.0471326	0.417682	-4.37816
TGIF1	3.95718	12.9816	2.99235	0.0118623	0.239422	-3.06586
TMEM64	3.93441	9.01951	2.6768	0.0210165	0.307027	-3.61667
SKA1	3.92116	11.2382	2.02013	0.0676085	0.467903	-4.70946
MAP3K14-AS1	3.90978	6.96349	1.96046	0.0749431	0.479791	-4.80273
EFNA5	3.8909	13.2414	3.39648	0.0057155	0.16139	-2.35361
UBE2N	3.8371	13.1524	1.94029	0.0775853	0.484599	-4.83396
MFSD14B	3.77615	14.5071	4.13816	0.00154388	0.0799634	-1.06239
ZNF121	3.77097	13.274	2.06175	0.0628938	0.461505	-4.64363
SUMF2	3.76977	12.8534	2.98353	0.0120535	0.241415	-3.08136
CHRAC1	3.75917	12.8674	2.27759	0.0430272	0.403713	-4.29347
GINS1	3.75604	13.4227	2.30445	0.0410226	0.397445	-4.249
TMEM97	3.73914	15.2658	4.19576	0.00139806	0.0749475	-0.964107
FRRS1	3.72306	5.32942	2.99894	0.0117214	0.238104	-3.05427
PRND	3.71575	10.4267	2.46183	0.0309645	0.360734	-3.98493
CDKL1	3.70419	8.82343	2.31977	0.0399193	0.395738	-4.22354
FOXD2-AS1	3.69564	10.2668	2.68738	0.0206178	0.304705	-3.59835
SENP5	3.69292	9.59813	2.05681	0.0634373	0.46321	-4.65148
NUDT19	3.68934	11.7506	2.41992	0.0333814	0.37339	-4.05578
LCLAT1	3.67472	14.6237	4.33534	0.00110115	0.0652662	-0.727493
C3orf58	3.67098	10.9924	4.07531	0.0017212	0.0837871	-1.17006
MSI1	3.6683	10.1535	1.5483	0.148963	0.590397	-5.40511
RCC2	3.66299	12.3976	2.36039	0.0371305	0.38584	-4.15576
FKBP9P1	3.66226	12.4392	3.84036	0.00259437	0.102584	-1.5759
TSPYL1	3.66189	11.3086	1.63873	0.128665	0.565517	-5.28004
IGF1R	3.65551	12.1046	2.65567	0.0218349	0.312009	-3.65317
MB21D2	3.64224	9.4578	2.11969	0.0568431	0.444295	-4.55102
DPYSL2	3.63274	11.1597	2.02735	0.0667677	0.46781	-4.69808
ETV6	3.62666	8.76535	2.46111	0.0310044	0.360925	-3.98614
PNPO	3.6237	6.61857	1.67666	0.120904	0.554544	-5.2263
RELL1	3.61777	10.6453	3.13334	0.00918825	0.210144	-2.81766
GPBP1L1	3.59509	10.9143	2.20695	0.0487583	0.421638	-4.40958
EIF4E	3.56902	10.1562	2.00107	0.0698751	0.469283	-4.73939
FOXN3	3.5671	8.59232	1.74015	0.10884	0.538599	-5.13471
MOB3A	3.5617	9.11182	1.82656	0.0941584	0.511933	-5.007
ARPC4	3.55966	11.226	1.57221	0.143342	0.581274	-5.37248
PMP22	3.55484	10.0674	4.03159	0.00185688	0.0868246	-1.24517
FTO	3.5372	12.7674	2.16261	0.0527196	0.432855	-4.48174
ACVR2A	3.52957	9.25533	2.92922	0.0133012	0.253732	-3.1767
APOOL	3.52812	10.5617	1.94313	0.0772091	0.484355	-4.82959
NABP1	3.52061	9.21252	2.49832	0.0289997	0.352333	-3.92297
TGIF2	3.51031	10.34	1.96618	0.0742104	0.477921	-4.79386
MIR4472-2	3.50756	12.4681	3.13334	0.00918827	0.210144	-2.81766
POMK	3.50698	13.0713	2.94117	0.0130161	0.2504	-3.15575
TNPO2	3.49935	13.169	2.79584	0.0169407	0.283411	-3.40995
MBOAT1	3.48521	8.82506	2.74102	0.0187097	0.291705	-3.50534
LPCAT4	3.45971	9.01809	2.49385	0.0292339	0.353009	-3.93058
BROX	3.45825	14.14	2.71565	0.0195893	0.298361	-3.54937
CTTN	3.45487	8.31339	2.08585	0.0603076	0.453601	-4.60525
CRKL	3.4461	12.8454	2.31527	0.0402401	0.395738	-4.23101
SCAI	3.4359	9.08892	2.44936	0.031665	0.365272	-4.00604
TRA2A	3.43475	15.0489	2.31939	0.0399465	0.395738	-4.22417
MEAF6	3.42644	11.5114	1.83117	0.093428	0.510608	-5.00009
ADAMTS4	3.41426	8.40487	2.25552	0.0447452	0.409657	-4.3299
GTF2E1	3.40752	10.374	1.52817	0.153845	0.594828	-5.43234
CDCA4	3.39944	9.31119	1.48643	0.164402	0.60476	-5.48804
CHP1	3.39776	12.6824	2.47137	0.0304385	0.359652	-3.96875
CYB5B	3.39646	13.1108	1.89941	0.0832061	0.491786	-4.89677
TXLNA	3.39596	9.93099	2.39634	0.0348205	0.377177	-4.09548
SPG7	3.38992	8.05328	2.3839	0.0356038	0.38052	-4.11637
CHIC2	3.3791	6.81065	1.87651	0.0865164	0.496231	-4.93166
DCAF16	3.37848	12.1311	3.03794	0.0109213	0.230664	-2.98568
SERTAD3	3.37534	9.16257	1.68631	0.118996	0.551982	-5.2125
RNF2	3.35945	9.60201	2.07108	0.0618802	0.45907	-4.62879
GTF2A1	3.3582	10.6493	2.64603	0.0222187	0.313674	-3.66981
MIR4653	3.35706	8.91623	1.98869	0.0713851	0.472689	-4.75876
STK24	3.35584	7.0876	1.78827	0.100427	0.525953	-5.06401
PRR14L	3.35492	9.34977	2.43372	0.032566	0.368642	-4.03249
NXT2	3.35395	8.42997	2.13581	0.0552597	0.439597	-4.52507
CCNI	3.35012	14.1492	1.99257	0.0709096	0.472186	-4.75271
MTPAP	3.34506	9.53933	1.80055	0.0983771	0.52069	-5.0458
MARVELD2	3.34487	11.6301	3.21727	0.00789429	0.193567	-2.66965
SRSF6	3.34323	11.6937	1.97639	0.0729167	0.475625	-4.77797
ARRDC3	3.33755	9.52048	1.67616	0.121002	0.554693	-5.227
C1orf174	3.33574	7.7337	1.62809	0.130921	0.566441	-5.29499
C2orf68	3.33396	8.82255	2.05657	0.063464	0.46321	-4.65186
TSPAN14	3.33044	8.16854	4.79033	0.000514641	0.0420532	0.0268072
NLK	3.32446	10.0712	2.85956	0.0150925	0.265466	-3.29871
C18orf25	3.31488	7.32488	1.87767	0.0863462	0.496231	-4.9299
PTBP3	3.3115	12.1571	2.4556	0.0313126	0.362756	-3.99548
CEP41	3.30825	10.387	3.00028	0.011693	0.238104	-3.05192
ARCN1	3.30739	12.7881	2.05994	0.0630923	0.461566	-4.6465
GLTP	3.30725	8.60392	1.42351	0.18149	0.618334	-5.57006
NT5DC3	3.30322	10.5008	2.02204	0.0673851	0.46781	-4.70645
SPRY1	3.29232	9.76975	2.0532	0.0638369	0.464369	-4.65721
TRIM5	3.28841	5.94403	2.06384	0.0626659	0.461	-4.64031
TAPBP	3.27222	13.7981	3.26655	0.00722227	0.186325	-2.58273
BIRC5	3.26924	8.76258	1.45145	0.173725	0.613541	-5.53394
CPNE8	3.26185	13.8171	2.64573	0.0222309	0.313674	-3.67033
ZNF280B	3.24945	8.70335	1.89443	0.0839159	0.492886	-4.90438
SH3KBP1	3.2329	9.6389	1.43754	0.177553	0.617123	-5.55197
GDPGP1	3.22749	6.37484	1.58878	0.139555	0.575328	-5.34968
SPATA2	3.2214	7.8734	1.84702	0.0909574	0.505977	-4.97628
USF1	3.21629	7.85765	1.68751	0.11876	0.551623	-5.21078
MFSD13A	3.19627	8.17723	2.34041	0.0384782	0.390418	-4.18915
TMEM184C	3.19362	10.8936	3.22486	0.00778682	0.193567	-2.65626
CLDN11	3.17877	16.9732	6.87966	2.26287e-05	0.00501195	3.0989
TMEM248	3.1751	14.445	3.82346	0.0026727	0.104871	-1.60528
PBX2	3.16979	9.3883	1.64452	0.127451	0.563686	-5.27188
RNF122	3.1663	6.59734	2.17553	0.051535	0.42945	-4.46077
MAX	3.16018	12.8923	2.32555	0.0395105	0.395006	-4.21391
GATAD2A	3.15792	13.8122	1.78765	0.100531	0.525953	-5.06492
FBXL20	3.14811	10.8098	3.34992	0.00621468	0.171652	-2.43568
SATB2	3.14746	7.83944	2.47205	0.0304017	0.359652	-3.96761
TFAP4	3.14168	7.00303	2.0463	0.0646075	0.466633	-4.66814
NUTF2	3.12918	12.2895	1.7587	0.105524	0.533392	-5.10758
DUSP7	3.12269	5.7454	1.85277	0.0900744	0.50395	-4.9676
IFIT5	3.10124	7.74819	2.01927	0.0677087	0.467903	-4.71081
CH17-340M24.3	3.09889	4.50383	1.96858	0.0739033	0.477788	-4.79012
DNMT3A	3.08675	8.53067	1.68903	0.118463	0.550853	-5.2086
ARL5B	3.07836	12.013	2.82379	0.0161038	0.275573	-3.3612
FLCN	3.07768	8.77065	2.50153	0.0288328	0.351339	-3.91751
CCNY	3.0755	9.34174	2.06212	0.0628533	0.461505	-4.64304
LIX1L	3.06956	12.5599	1.55656	0.147	0.587341	-5.39387
KHSRP	3.06283	9.90111	1.92987	0.0789844	0.486721	-4.85004
EIF1AD	3.05214	9.41101	2.31659	0.0401459	0.395738	-4.22882
PARD6B	3.05067	5.89201	2.41171	0.0338754	0.375643	-4.0696
CEBPZOS	3.05028	13.0506	2.79552	0.0169507	0.283411	-3.41052
KPNA6	3.04528	14.8189	2.38056	0.0358166	0.382308	-4.12196
LINC00294	3.03989	6.26786	2.92007	0.0135238	0.255503	-3.19275
GLMP	3.03356	6.58545	2.79195	0.0170606	0.283474	-3.41673
CBX6	3.02716	11.6111	1.80162	0.0982001	0.520436	-5.04421
NFIC	3.00286	10.8227	1.97726	0.0728074	0.475325	-4.77662
LITAF	3.00156	7.08254	2.51932	0.0279245	0.346036	-3.8872
ZBTB10	3.00095	6.3852	3.03957	0.0108892	0.230594	-2.98282
MT1X	2.99532	12.0783	1.88364	0.0854727	0.495252	-4.92082
CKMT2-AS1	2.99096	9.23919	1.6216	0.132312	0.568249	-5.30407
SGMS2	2.98723	8.24367	4.8425	0.000472507	0.0397686	0.111494
TMEM189	2.97771	8.66281	3.05246	0.0106376	0.228981	-2.96012
CCDC126	2.97358	9.76719	1.84978	0.0905318	0.504967	-4.9721
CDC42	2.96257	15.9775	2.71456	0.019628	0.298361	-3.55126
KANSL1	2.96193	9.54541	2.61909	0.0233269	0.318616	-3.71623
NF2	2.95424	12.812	1.90905	0.0818483	0.488631	-4.88202
XRCC2	2.95295	13.2134	3.21102	0.00798402	0.194775	-2.68068
UHRF1	2.94944	13.4652	1.79222	0.0997638	0.524182	-5.05816
UBL3	2.94903	7.57461	2.17825	0.0512892	0.429314	-4.45636
TCTN2	2.94896	10.4996	2.56328	0.0257986	0.334309	-3.81207
KIF18B	2.94677	11.4512	1.71559	0.113371	0.54551	-5.17037
ARL15	2.94542	6.61507	1.51107	0.158097	0.599381	-5.45528
STYX	2.9437	11.2411	2.61121	0.0236615	0.320687	-3.7298
MSMO1	2.9379	13.1803	3.10062	0.00974898	0.217065	-2.87532
HMGN2	2.929	13.3834	2.02212	0.067376	0.46781	-4.70633
CNN2	2.92828	8.7725	1.71976	0.11259	0.544355	-5.16433
LIN7C	2.92519	12.2801	2.15951	0.0530076	0.432855	-4.48676
IKZF5	2.92304	9.19671	2.07984	0.0609425	0.455931	-4.61483
HCFC1	2.91623	11.3346	2.17872	0.0512462	0.429255	-4.45558
TMED7-TICAM2	2.91045	14.5632	3.8431	0.00258189	0.102584	-1.57113
CASC4	2.9103	11.7094	3.47567	0.00495851	0.147207	-2.21416
TMEM159	2.9078	6.57745	1.53328	0.152591	0.594353	-5.42544
TBL1XR1	2.90458	9.327	1.94561	0.0768805	0.484149	-4.82575
PRMT6	2.90053	6.94563	2.29357	0.0418236	0.399836	-4.26704
LPAR3	2.90053	8.92908	3.27728	0.00708379	0.18487	-2.5638
AAED1	2.89795	10.3555	2.71509	0.0196092	0.298361	-3.55035
MSI2	2.89053	9.49691	1.69502	0.117297	0.549838	-5.20001
CNOT7	2.8779	9.30317	2.00477	0.0694302	0.468947	-4.7336
GOLPH3L	2.87392	10.0172	1.51554	0.156974	0.597512	-5.44929
FKBP1A	2.86888	14.2352	1.87245	0.0871157	0.497091	-4.93782
AMMECR1L	2.86824	11.4315	3.43823	0.00530278	0.154165	-2.28008
TMOD3	2.86823	9.40017	1.86289	0.0885427	0.50082	-4.95232
TGFB3	2.85964	7.33121	1.99043	0.0711715	0.472503	-4.75605
LSM12	2.85297	15.3013	2.4177	0.0335144	0.374104	-4.05952
TMEM41B	2.8484	7.38043	2.44361	0.0319938	0.366362	-4.01578
GATAD2B	2.84654	12.3242	2.50469	0.0286692	0.351081	-3.91212
BAG4	2.84603	9.99779	1.90563	0.0823284	0.489773	-4.88727
EBP	2.8394	16.36	3.30765	0.00670635	0.177776	-2.51023
GPAT3	2.83559	10.9289	2.7638	0.0179536	0.287456	-3.46575
PDE12	2.83006	10.64	2.15879	0.0530751	0.432855	-4.48793
FXN	2.81853	7.8942	1.92436	0.0797335	0.486721	-4.85853
ZNF280C	2.81649	11.3221	2.58812	0.0246681	0.327044	-3.76947
AK4	2.81336	9.49016	1.90877	0.0818874	0.488631	-4.88245
STAM2	2.80706	10.2065	1.7175	0.113013	0.544765	-5.16761
C5orf15	2.80266	13.5184	3.03949	0.0108906	0.230594	-2.98295
CDC42SE1	2.78329	10.4082	2.08382	0.0605213	0.454592	-4.60849
CDKAL1	2.7801	9.95233	1.84893	0.0906632	0.504967	-4.97339
KMT5A	2.77917	9.61528	1.69386	0.117523	0.550176	-5.20168
FMR1	2.77611	11.294	1.55574	0.147194	0.587481	-5.39499
NRIP3	2.76656	6.99309	2.7398	0.0187512	0.291705	-3.50746
RMND5A	2.76469	10.5271	1.79605	0.0991239	0.522739	-5.05248
UBE2W	2.76236	8.62529	2.49267	0.029296	0.353297	-3.93259
CIPC	2.75319	8.52921	2.03139	0.0663008	0.46781	-4.6917
MOB1A	2.75115	13.6807	2.00666	0.069203	0.468947	-4.73063
YAP1	2.75107	7.18056	2.21982	0.0476629	0.418524	-4.38853
C4orf46	2.75009	14.4741	2.12305	0.0565099	0.444086	-4.54563
FKBP14	2.7489	10.4199	3.00763	0.0115382	0.237656	-3.039
ZNF22	2.7451	8.30891	1.69985	0.116366	0.548064	-5.19308
SFT2D2	2.74484	10.5633	2.74001	0.0187441	0.291705	-3.5071
ARSB	2.74316	9.5113	3.53732	0.00444065	0.139281	-2.10575
KPNB1	2.73891	14.1172	1.66852	0.122533	0.556408	-5.23789
C5orf51	2.73844	11.7859	1.42692	0.180526	0.617123	-5.56568
ZBTB18	2.73545	7.72003	1.61913	0.132846	0.569008	-5.30753
SIPA1L3	2.73326	10.568	2.25632	0.0446817	0.409655	-4.32858
CAMKMT	2.72765	7.75595	1.55196	0.14809	0.588896	-5.40013
TMED2	2.72464	16.9354	8.15303	4.45052e-06	0.00174222	4.65716
CRIPT	2.7217	13.0606	1.70202	0.115948	0.547507	-5.18995
RDH10	2.71809	11.5595	2.72875	0.0191302	0.294619	-3.52665
MIR4324	2.71384	6.55148	1.70201	0.11595	0.547507	-5.18996
CXCL16	2.70882	12.3355	4.10578	0.00163272	0.0812395	-1.1178
TMEM120B	2.70807	6.49141	2.5248	0.0276504	0.344515	-3.87785
C16orf52	2.70532	6.66485	3.99412	0.00198204	0.0883922	-1.30972
ZNF460	2.7049	10.8666	2.57532	0.0252445	0.331603	-3.79143
SP1	2.70174	12.6669	2.63152	0.0228092	0.318274	-3.69483
FKBP9	2.69899	13.1818	1.59593	0.137947	0.572984	-5.33978
CREBZF	2.68996	6.35334	1.62273	0.132069	0.567912	-5.30249
TSPAN9	2.68539	10.2128	2.46296	0.0309018	0.360734	-3.98302
FOXN2	2.68265	9.85642	2.00187	0.0697793	0.469258	-4.73815
BARD1	2.67919	9.08117	3.78596	0.00285536	0.110239	-1.67056
FOXP1	2.67873	6.84086	2.38494	0.0355378	0.38052	-4.11463
STX6	2.67417	9.29671	2.26835	0.043739	0.407564	-4.30875
SNX27	2.67379	11.3668	1.85271	0.090084	0.50395	-4.96769
NCOA5	2.67318	9.2122	1.71531	0.113425	0.54551	-5.17078
GLIPR1	2.66852	8.68343	5.85675	9.68634e-05	0.0139359	1.67784
LINC00189	2.65684	6.55609	1.77744	0.102267	0.528529	-5.08002
SPPL2A	2.6566	14.2584	2.01065	0.0687268	0.468562	-4.72436
DTD2	2.6514	11.4119	1.78756	0.100547	0.525953	-5.06507
INPP5B	2.6481	8.50485	1.63066	0.130373	0.56634	-5.29139
VKORC1L1	2.64448	12.5091	8.61414	2.58324e-06	0.00124239	5.16882
MAK16	2.64009	12.1607	1.46856	0.16911	0.60836	-5.51158
RYBP	2.63153	8.33291	2.47468	0.0302583	0.359572	-3.96314
SRGAP2	2.62808	9.27604	2.44586	0.0318649	0.365922	-4.01197
MTFMT	2.61635	8.83408	1.88207	0.0857021	0.495908	-4.92321
SPIN1	2.61574	10.7335	1.93317	0.0785395	0.486586	-4.84496
NEIL2	2.61261	5.57958	1.9584	0.0752103	0.480664	-4.80594
MARK2	2.61086	6.68254	1.57356	0.143029	0.580478	-5.37062
SDC4	2.61077	13.6531	2.26368	0.0441022	0.408061	-4.31644
MIR3135A	2.60978	12.4837	3.89508	0.00235665	0.0976444	-1.48092
UBE4A	2.60949	14.0235	2.74585	0.0185468	0.290959	-3.49695
TMEM168	2.60895	8.15954	3.0545	0.0105984	0.228488	-2.95653
THAP10	2.60535	6.58145	2.384	0.0355973	0.38052	-4.1162
RSU1	2.60402	16.2576	3.0475	0.0107337	0.229289	-2.96885
RUNX1	2.59662	14.0661	2.27547	0.0431898	0.403904	-4.29699
MIR3198-1	2.59602	10.3594	3.26494	0.00724331	0.186325	-2.58557
CARNMT1	2.59304	12.0645	2.77258	0.0176701	0.285179	-3.45047
DDX17	2.59141	15.1361	1.80959	0.0968913	0.516293	-5.03234
MBNL2	2.59115	13.4147	6.61002	3.27535e-05	0.00672366	2.73956
ANKRD42	2.58804	6.78459	2.00674	0.0691935	0.468947	-4.7305
PTK7	2.5878	6.71668	2.31498	0.0402609	0.395738	-4.2315
SRGAP2B	2.58208	10.4608	2.50243	0.0287859	0.351339	-3.91597
JAM3	2.58013	8.60858	3.867	0.0024757	0.100608	-1.52964
CLDND1	2.57829	16.1355	4.18978	0.00141252	0.0754404	-0.974305
SYT11	2.57633	4.84832	2.94906	0.0128311	0.248832	-3.1419
STARD7	2.56387	14.1091	2.65605	0.0218201	0.312009	-3.65252
CHSY1	2.56368	7.74886	4.10289	0.00164091	0.0812395	-1.12276
CREB3L2	2.56286	8.44812	2.42595	0.0330226	0.372285	-4.0456
SOX9	2.56208	6.36981	1.66911	0.122414	0.556224	-5.23705
RC3H1	2.56089	11.1077	2.87083	0.014787	0.262286	-3.27898
AAK1	2.55954	10.1139	5.34442	0.000211803	0.0239281	0.906062
TFPI	2.55899	12.4688	2.46373	0.0308588	0.360734	-3.9817
XPR1	2.55675	13.8206	2.91267	0.0137066	0.25693	-3.20573
RHOB	2.55656	7.47949	1.49415	0.162405	0.602689	-5.47782
BRD9	2.5494	9.74683	1.50067	0.160732	0.602689	-5.46915
PITHD1	2.54905	13.7913	1.4465	0.17508	0.614957	-5.54037
OSR1	2.54312	6.51439	1.46703	0.169518	0.609194	-5.51358
CASP2	2.54213	14.3158	1.75834	0.105587	0.533392	-5.10811
TP53	2.52352	13.7979	1.53093	0.153167	0.594353	-5.42862
PRR3	2.52031	8.86785	1.50202	0.160389	0.602237	-5.46736
COQ10B	2.51484	9.5588	2.25455	0.044822	0.409953	-4.3315
SRGAP2C	2.51054	10.4799	2.48371	0.0297714	0.356601	-3.94781
MOB1B	2.50481	9.36226	1.53029	0.153323	0.594353	-5.42948
TIFA	2.49875	6.63502	2.08984	0.0598891	0.452651	-4.59888
AP1S2	2.49516	10.5102	2.76803	0.0178166	0.28617	-3.45839
GLIPR2	2.4945	6.7658	1.91239	0.0813826	0.488206	-4.87691
C5orf22	2.49365	7.99574	1.92664	0.0794222	0.486721	-4.85501
OSTF1	2.4839	6.52694	1.92845	0.079177	0.486721	-4.85223
THRAP3	2.48352	11.4954	1.57615	0.142433	0.580294	-5.36707
ZMPSTE24	2.48175	13.486	2.16796	0.0522264	0.431217	-4.47307
MTA2	2.47715	13.4404	1.5098	0.158417	0.599917	-5.45698
GVQW2	2.46864	7.46911	2.97052	0.0123412	0.243826	-3.10421
GPI	2.46565	9.67802	2.34492	0.0381695	0.389123	-4.18161
PAPOLG	2.46269	9.40339	2.31653	0.0401499	0.395738	-4.22892
C18orf54	2.45284	7.22334	1.7896	0.100203	0.52562	-5.06204
DDAH1	2.45145	16.3818	3.11977	0.00941678	0.213607	-2.84158
TJAP1	2.44653	7.2129	2.2593	0.0444465	0.409059	-4.32367
MORN4	2.44524	7.47239	1.74495	0.107972	0.537336	-5.12771
RFFL	2.44517	5.27148	2.16878	0.052151	0.431217	-4.47174
UGDH	2.44238	14.6009	1.64696	0.126945	0.562729	-5.26845
NRAS	2.43994	12.9994	2.28231	0.0426685	0.402557	-4.28568
ZBTB25	2.4396	7.76681	2.91455	0.0136597	0.256337	-3.20242
SNAI3-AS1	2.43643	7.41392	2.50471	0.0286685	0.351081	-3.9121
BCL10	2.43618	10.804	1.93659	0.0780804	0.485058	-4.83969
GPR160	2.43423	8.77224	1.88743	0.084923	0.494065	-4.91505
CASC3	2.43017	9.67265	1.71352	0.113762	0.54568	-5.17336
FUBP1	2.40982	11.6317	1.60836	0.135195	0.571117	-5.32255
ARHGEF11	2.40009	8.52142	1.61086	0.134645	0.571117	-5.31906
SUSD6	2.39994	9.41556	2.74155	0.0186918	0.291705	-3.50442
DOLPP1	2.3931	7.51471	2.39484	0.0349138	0.377613	-4.09799
MBNL1	2.39149	15.1213	2.91737	0.0135902	0.255603	-3.19749
SMIM7	2.38349	12.5637	1.90387	0.0825763	0.490303	-4.88996
CCNJ	2.38318	11.5221	3.49783	0.00476556	0.145319	-2.17517
ATL3	2.38311	5.83904	1.60859	0.135142	0.571117	-5.32221
FBXO46	2.38039	7.26624	1.70179	0.115992	0.547532	-5.19028
AXL	2.36794	8.5667	2.00695	0.0691686	0.468947	-4.73017
C15orf41	2.36442	10.8668	3.86592	0.00248038	0.100608	-1.5315
TMED8	2.36325	7.34023	2.17397	0.0516768	0.43015	-4.46331
ONECUT1	2.36119	6.89894	1.99503	0.070608	0.471645	-4.74885
NFYC	2.3583	10.5327	1.52935	0.153553	0.594607	-5.43074
GOLIM4	2.35	10.9324	3.01598	0.0113649	0.23618	-3.02432
OCLN	2.34664	11.8863	3.0967	0.00981845	0.217706	-2.88223
AEBP2	2.34602	14.2549	2.36791	0.0366357	0.385362	-4.14318
AVL9	2.34056	10.4175	2.35333	0.0376016	0.388028	-4.16757
SVIL-AS1	2.33948	10.2591	1.98865	0.0713907	0.472689	-4.75883
SDC3	2.33845	8.58536	2.97673	0.012203	0.243044	-3.0933
TMEM170A	2.33712	9.63934	2.97958	0.0121402	0.242415	-3.0883
VASP	2.33706	12.6708	1.56089	0.14598	0.586022	-5.38797
TMTC3	2.33523	9.72212	2.27855	0.0429545	0.403713	-4.2919
ZNF611	2.33068	11.3703	2.37815	0.0359715	0.383233	-4.12602
ZNF347	2.32675	6.70203	2.6311	0.0228263	0.318274	-3.69555
SERINC5	2.32671	8.60392	2.61771	0.023385	0.318677	-3.7186
OSTM1	2.32652	12.6152	2.0365	0.0657165	0.46781	-4.68365
LETM1	2.32423	10.2013	2.87344	0.0147172	0.262212	-3.27442
ZC3H4	2.31759	10.5742	2.37178	0.0363828	0.38416	-4.13669
MTR	2.31542	10.881	2.31588	0.0401967	0.395738	-4.23001
CDK2AP1	2.31388	7.37818	1.43943	0.17703	0.616582	-5.54953
WTAP	2.31301	10.022	1.48403	0.16503	0.604796	-5.49122
ARPP19	2.30669	8.43266	1.54	0.15096	0.592067	-5.41637
KPNA4	2.30528	12.9014	1.43591	0.178008	0.617123	-5.55409
HMG20A	2.30186	10.5602	1.67404	0.121426	0.555355	-5.23003
SF1	2.30094	7.82997	1.43546	0.178133	0.617123	-5.55467
HIBADH	2.29785	10.0741	1.63127	0.130242	0.56634	-5.29052
PARPBP	2.29717	10.7837	2.12071	0.0567419	0.44425	-4.54939
SDE2	2.29622	10.873	1.41891	0.182795	0.619479	-5.57596
RAB11FIP2	2.29422	10.5919	2.59872	0.0242008	0.324002	-3.75127
STC1	2.29371	9.99267	1.85383	0.0899127	0.503852	-4.966
SCML2	2.29301	9.31763	2.66419	0.0215013	0.309872	-3.63847
TMEM33	2.29284	12.5973	4.11933	0.00159491	0.0809235	-1.0946
NAV1	2.28879	8.99827	2.89881	0.0140554	0.260035	-3.23001
CASD1	2.28606	9.19339	2.31068	0.0405701	0.3962	-4.23864
PDCL	2.28591	6.51182	1.60867	0.135125	0.571117	-5.3221
MIR3135B	2.28522	11.2233	2.61851	0.0233515	0.318616	-3.71724
CMIP	2.28237	13.4199	1.75187	0.106734	0.535834	-5.11759
PDGFC	2.28163	8.26472	2.75074	0.0183833	0.29053	-3.48845
PAQR7	2.27941	6.44911	2.06928	0.0620752	0.459302	-4.63167
LPIN3	2.27472	5.36552	1.47582	0.167183	0.605614	-5.50204
SSBP3	2.26934	11.2801	3.00293	0.0116369	0.237723	-3.04726
TRAM1	2.26908	16.6961	3.59432	0.00401115	0.133968	-2.00565
F2RL2	2.2677	5.65131	2.4072	0.0341501	0.375846	-4.0772
MSL2	2.26724	12.6617	4.10383	0.00163824	0.0812395	-1.12115
BRD4	2.26606	14.4991	2.23403	0.0464802	0.414903	-4.36523
SEH1L	2.26021	12.6263	1.56615	0.14475	0.583749	-5.38078
CLDN1	2.24869	15.62	3.05159	0.0106546	0.228983	-2.96167
GPR157	2.24738	8.54198	1.9342	0.0784007	0.486443	-4.84337
SUZ12	2.24587	10.4048	2.89797	0.0140768	0.260035	-3.23148
UBE2D4	2.2433	11.1392	2.88144	0.0145053	0.260845	-3.26043
PLBD2	2.24252	10.2787	2.72276	0.019339	0.297019	-3.53705
ARL6IP1	2.23827	15.3417	3.18128	0.00842487	0.200872	-2.73312
DYRK1A	2.23812	8.07224	2.27506	0.0432213	0.403967	-4.29766
CDKN2AIPNL	2.23716	14.4515	1.60733	0.135419	0.571443	-5.32397
CASC19	2.23482	4.52863	2.50452	0.028678	0.351081	-3.91241
ADGRL1	2.2336	7.53718	2.78502	0.0172763	0.283474	-3.42881
ZNF736	2.23058	8.56423	1.57194	0.143404	0.581389	-5.37285
PRRG4	2.22387	9.67981	3.21171	0.00797401	0.194775	-2.67946
DERL2	2.22346	7.73461	1.57963	0.141636	0.578678	-5.36229
TEAD2	2.21748	9.44513	1.52725	0.154069	0.594828	-5.43357
WDR36	2.21429	10.0022	1.71989	0.112566	0.544355	-5.16415
ZNF562	2.21366	10.0078	2.23081	0.0467457	0.416056	-4.37052
MAPK1IP1L	2.21282	8.1928	2.44375	0.0319858	0.366362	-4.01554
CMTM6	2.20969	8.34487	2.85976	0.015087	0.265466	-3.29836
GOLT1B	2.20369	9.88669	3.086	0.0100105	0.22027	-2.90106
DAG1	2.20168	9.99709	2.66633	0.0214182	0.30977	-3.63477
HEXIM1	2.19285	11.5917	1.93677	0.0780554	0.485058	-4.8394
CAMTA1	2.1889	16.2359	2.02316	0.0672544	0.46781	-4.70469
PTDSS1	2.18812	15.0176	2.23533	0.0463739	0.414528	-4.36311
SIKE1	2.1821	9.91147	1.44174	0.176389	0.615572	-5.54654
GLCE	2.17844	10.6785	2.05744	0.0633674	0.463162	-4.65047
USP3	2.17406	12.3561	2.64355	0.0223186	0.314647	-3.67409
CERS6-AS1	2.17327	7.406	2.3241	0.0396123	0.395489	-4.21632
NUDT4	2.1715	14.4324	3.16351	0.00870002	0.205108	-2.76446
NUDT4P1	2.1715	14.4324	3.16351	0.00870002	0.205108	-2.76446
MIR4455	2.16404	6.04256	2.89344	0.0141929	0.260035	-3.23941
MYADM	2.15745	14.7326	2.74853	0.0184571	0.290959	-3.4923
EOGT	2.1569	10.0868	2.85235	0.0152912	0.267564	-3.31132
IGF2BP3	2.15206	13.3743	2.32268	0.0397127	0.395686	-4.21869
CAMK2D	2.15195	7.75842	1.97722	0.0728119	0.475325	-4.77667
BTF3L4	2.14946	12.5025	1.44367	0.175858	0.615283	-5.54404
AGO3	2.14706	9.52462	3.21779	0.00788691	0.193567	-2.66873
CDK16	2.14466	13.7081	2.33086	0.0391383	0.393558	-4.20507
TMCO1	2.14359	14.2901	2.53324	0.0272335	0.342335	-3.86344
TXNL4B	2.14295	11.9006	1.45813	0.17191	0.611244	-5.52523
NOL9	2.1416	13.7621	1.92218	0.0800308	0.486721	-4.86187
KMT2C	2.13619	10.8978	2.8403	0.0156288	0.271215	-3.33236
ASB16-AS1	2.1343	6.2368	2.18183	0.0509668	0.428055	-4.45054
ZNF165	2.1336	5.43546	1.67067	0.122101	0.555879	-5.23483
YIPF2	2.13178	6.29637	2.05163	0.0640112	0.46444	-4.65969
ARF6	2.13101	17.6002	2.93967	0.0130515	0.250509	-3.15838
C15orf38-AP3S2	2.13067	8.54678	1.46189	0.170897	0.610376	-5.52032
IQGAP3	2.13065	8.30103	2.88017	0.0145388	0.260845	-3.26265
TTI2	2.12785	8.25572	1.7199	0.112564	0.544355	-5.16413
ZNF543	2.12599	9.84397	1.69687	0.11694	0.549072	-5.19736
UBE2D1	2.12243	9.15633	2.7894	0.0171398	0.283474	-3.42118
SETD5	2.1217	9.23502	3.42736	0.00540717	0.155854	-2.29921
CD44	2.11757	16.3915	2.49142	0.0293618	0.353297	-3.93471
TMEM106B	2.10696	6.98245	3.69469	0.00335563	0.120438	-1.82985
TNRC6A	2.10672	9.23927	5.63585	0.000135109	0.0183191	1.35002
ACBD7	2.10493	6.11121	1.69864	0.116599	0.548388	-5.19482
ELMSAN1	2.10441	6.30674	1.85038	0.0904403	0.504936	-4.9712
BRD3	2.10315	7.47347	1.85526	0.0896956	0.503786	-4.96384
ZHX2	2.10112	6.38624	1.58948	0.139396	0.575183	-5.3487
TRAPPC6B	2.10048	9.5107	1.49627	0.161861	0.602689	-5.47501
TLE3	2.09723	7.07749	1.77931	0.101948	0.528352	-5.07726
ARHGAP19	2.09386	8.65152	1.71773	0.112971	0.544765	-5.16728
LHX1	2.07044	9.51733	2.20522	0.0489077	0.421967	-4.41241
ZNF490	2.06967	6.97914	1.79075	0.10001	0.525099	-5.06034
CDS2	2.06961	13.6282	1.89437	0.0839243	0.492886	-4.90447
GSK3B	2.06656	15.2712	5.27081	0.000237722	0.0250763	0.791889
TMEM189-UBE2V1	2.05761	12.5764	4.59597	0.000709827	0.0504157	-0.292069
PRRC1	2.05454	12.8246	2.7151	0.0196091	0.298361	-3.55034
TMEM185B	2.045	10.1223	3.15914	0.00876916	0.205873	-2.77217
ZNF620	2.03766	4.7687	3.00308	0.0116338	0.237723	-3.047
ELOVL2	2.03138	10.1469	2.78622	0.0172386	0.283474	-3.42671
RCOR3	2.03123	6.89705	1.58718	0.139918	0.57547	-5.35189
THOC6	2.03003	8.13941	1.42033	0.18239	0.619479	-5.57413
RDX	2.02794	14.5191	3.34552	0.00626408	0.17197	-2.44344
TMEM63B	2.02473	12.1615	2.01862	0.0677855	0.467903	-4.71184
GDAP2	2.02458	8.47476	2.27886	0.0429305	0.403713	-4.29138
TNRC6B	2.02212	9.32755	2.43249	0.0326376	0.368965	-4.03456
MIR548N	2.0218	5.56589	3.46376	0.00506541	0.148547	-2.23511
GPR3	2.02101	12.0593	3.11301	0.00953268	0.214523	-2.85348
TTPAL	2.02029	7.23915	1.59822	0.137438	0.572326	-5.33662
IER2	2.01835	9.39402	1.68614	0.11903	0.551982	-5.21275
ATP13A3	2.01659	16.6622	3.5102	0.00466129	0.144235	-2.15343
EIF2AK2	2.01468	13.3483	1.44816	0.174625	0.614693	-5.53822
HSPA1B	2.01236	10.6602	2.36653	0.036726	0.385362	-4.14549
STX2	2.00949	9.98288	1.68846	0.118574	0.551219	-5.20942
ACER3	2.00797	11.8553	3.80199	0.00277576	0.107909	-1.64264
OGFRL1	2.00729	14.7603	2.0243	0.0671216	0.46781	-4.70289
DOCK5	2.00361	8.60462	3.55371	0.00431257	0.137899	-2.07696
SCD5	2.00041	8.01529	2.54234	0.0267909	0.340098	-3.8479
GPR75	1.99992	5.49192	3.75696	0.0030054	0.113788	-1.72111
CNOT6	1.99653	13.4567	2.25364	0.0448944	0.409955	-4.333
SPRY2	1.99462	11.3933	2.38634	0.0354484	0.380156	-4.11226
DENND6A	1.9781	7.49834	2.51212	0.0282889	0.349111	-3.89948
FKBP5	1.97586	7.72898	1.45814	0.171909	0.611244	-5.52522
NUTM2B-AS1	1.96866	6.02923	2.63393	0.0227099	0.318033	-3.69067
GNL3L	1.96822	7.88587	1.78718	0.10061	0.525953	-5.06562
AMD1	1.96635	14.6981	1.89314	0.0841018	0.492886	-4.90636
LDLRAD3	1.96604	9.4536	2.8207	0.0161943	0.27647	-3.3666
CIT	1.96565	9.66941	3.6987	0.0033319	0.120356	-1.82285
PHF6	1.96487	11.7917	1.94192	0.0773697	0.484355	-4.83146
NUDT3	1.96125	11.5768	1.70875	0.114663	0.546746	-5.18024
MFSD14C	1.95879	8.77592	3.02704	0.0111394	0.23351	-3.00487
PDP1	1.95565	11.6544	3.49258	0.00481059	0.14538	-2.18441
FCF1	1.95389	11.2271	1.5189	0.156136	0.596912	-5.44479
YTHDF1	1.9529	11.8304	2.37302	0.0363025	0.38416	-4.13461
TP63	1.95154	10.4875	2.00339	0.0695957	0.469258	-4.73576
PPP1R26-AS1	1.94912	6.51251	2.73392	0.0189519	0.292408	-3.51767
EIF4EBP2	1.94417	13.0553	1.94339	0.0771741	0.484355	-4.82918
ING3	1.94078	7.43628	1.54911	0.148769	0.590397	-5.40401
TOR1AIP2	1.94013	10.0896	2.30134	0.0412498	0.39922	-4.25415
AHCYL1	1.93712	13.9658	2.06364	0.0626881	0.461	-4.64064
VEGFA	1.93529	10.8932	1.48617	0.164471	0.604796	-5.48839
TCEANC	1.93101	6.22831	1.69365	0.117564	0.550176	-5.20198
POGZ	1.92971	13.2739	2.99327	0.0118425	0.239422	-3.06424
ZNF391	1.92968	6.47812	1.4443	0.175685	0.615283	-5.54323
NUP43	1.92896	12.9385	1.60167	0.136669	0.572326	-5.33183
SLX4	1.92863	8.94105	2.63884	0.0225094	0.316278	-3.68222
ZC3H11B	1.92825	8.26998	1.82465	0.0944625	0.512016	-5.00986
RBBP4	1.92798	10.5523	1.54881	0.148841	0.590397	-5.40441
RNF182	1.92628	9.59133	1.67676	0.120883	0.554544	-5.22615
C3orf52	1.92216	5.38615	1.74806	0.107414	0.536513	-5.12316
TTC39C	1.92074	8.14129	2.25705	0.0446236	0.409345	-4.32737
MXD1	1.92058	5.93621	2.49502	0.0291724	0.353009	-3.92859
ADTRP	1.91705	9.25724	1.66346	0.123556	0.557294	-5.24508
ACER2	1.91609	4.95728	3.37757	0.00591314	0.165023	-2.38694
CPEB4	1.91334	6.70874	1.44434	0.175673	0.615283	-5.54317
ARL17B	1.91309	9.40222	1.87682	0.0864703	0.496231	-4.93119
DESI2	1.91151	11.0386	1.57635	0.142388	0.580294	-5.3668
BNIP3L	1.90766	12.8473	1.43629	0.177901	0.617123	-5.55359
TBCEL	1.90593	7.97312	1.86221	0.0886445	0.501175	-4.95334
EXOC6B	1.90446	9.70639	2.48265	0.0298279	0.356601	-3.9496
RCAN3	1.90408	4.2232	1.56574	0.144845	0.583923	-5.38134
MAP3K13	1.90298	6.6686	1.65861	0.124543	0.55875	-5.25196
ACIN1	1.90183	10.968	1.41292	0.184505	0.621778	-5.58361
FOXK1	1.89914	5.70605	2.41532	0.0336574	0.375086	-4.06353
UBXN2B	1.89597	9.72429	1.50766	0.158958	0.600517	-5.45984
ZNF442	1.89541	6.41374	2.56855	0.0255548	0.332375	-3.80304
REL	1.89486	9.21978	4.02025	0.00189388	0.0876845	-1.2647
TTL	1.89262	14.1551	1.54625	0.149453	0.591106	-5.40789
UBE2G2	1.89046	10.9919	2.34763	0.0379857	0.388286	-4.17709
PTBP2	1.88774	7.44987	1.45809	0.171922	0.611244	-5.52529
VPS53	1.88703	9.69779	1.4773	0.166794	0.605614	-5.5001
PHLPP2	1.87891	9.53178	3.73188	0.0031417	0.116485	-1.76487
INAFM2	1.87529	9.37494	3.20241	0.00810915	0.196123	-2.69586
TCF12	1.87462	9.04422	2.67421	0.021115	0.307033	-3.62114
LRRC47	1.87126	15.0341	1.94857	0.0764906	0.483865	-4.82116
EREG	1.86482	10.82	1.94882	0.0764588	0.483865	-4.82079
INPP5A	1.85746	8.55936	2.37562	0.0361342	0.383994	-4.13025
TMX1	1.85713	15.1496	2.39679	0.0347926	0.377177	-4.09472
CMTM1	1.85509	5.98647	2.30576	0.0409267	0.397301	-4.24681
CRISPLD2	1.85364	8.76143	2.39232	0.0350718	0.377998	-4.10223
SLX4IP	1.85354	6.62421	1.43012	0.179624	0.617123	-5.56155
GOLGA7	1.84764	13.4927	2.69725	0.0202529	0.302231	-3.58127
SKIL	1.84522	6.27128	1.70204	0.115944	0.547507	-5.18992
ZNF808	1.84428	9.72247	2.21987	0.0476586	0.418524	-4.38845
INSR	1.83931	7.94569	1.96563	0.0742806	0.477969	-4.79472
KCTD1	1.83689	7.63399	4.31886	0.00113248	0.0659619	-0.755306
DTWD2	1.83513	5.28557	3.37518	0.00593864	0.165232	-2.39116
PTAR1	1.83379	10.4201	2.98838	0.011948	0.240288	-3.07284
SPAST	1.83322	9.75903	3.34475	0.00627277	0.17197	-2.4448
ZBTB34	1.83305	4.82353	2.36035	0.0371331	0.38584	-4.15582
RIMKLB	1.83035	8.38719	1.77984	0.101857	0.528352	-5.07647
TULP4	1.83027	11.201	1.86511	0.0882089	0.49994	-4.94895
PUS7	1.82243	11.2373	2.00051	0.0699432	0.469283	-4.74027
LPP	1.81935	8.74677	3.3768	0.00592135	0.165023	-2.3883
THAP5	1.81585	13.0874	4.09718	0.00165721	0.0815669	-1.13255
C2CD2	1.81017	9.1427	3.22362	0.00780423	0.193567	-2.65844
ZFP36L1	1.80387	11.522	1.73324	0.110098	0.540787	-5.14477
ADIPOR1	1.80248	11.3645	2.75299	0.0183087	0.290198	-3.48455
CRLF2	1.8014	6.52829	3.25321	0.00739823	0.187184	-2.60625
RHNO1	1.79936	8.45887	1.59711	0.137685	0.572543	-5.33816
OTUD1	1.79891	5.79609	1.52539	0.154529	0.595156	-5.43608
DDX6	1.79854	13.5808	1.65433	0.125422	0.560749	-5.25803
TTC5	1.79834	4.75853	2.01736	0.0679335	0.467938	-4.71382
NOCT	1.79655	5.56357	1.72417	0.111769	0.543433	-5.15795
SGPL1	1.79506	8.05748	1.64862	0.126599	0.562474	-5.26609
CAV1	1.78427	10.5483	2.86162	0.0150361	0.265466	-3.2951
BBS10	1.78393	10.1432	1.6379	0.128839	0.565728	-5.28121
NRP1	1.77409	3.91768	2.15216	0.0536969	0.434399	-4.49866
ETV3	1.77363	11.7077	1.82239	0.0948237	0.512527	-5.01324
POU2F1	1.7729	9.72517	3.98724	0.00200593	0.0883922	-1.32157
TFCP2L1	1.77189	5.41863	2.025	0.0670398	0.46781	-4.70178
TMEM201	1.7711	8.24391	2.67602	0.0210461	0.307027	-3.61802
ANKRD13A	1.76653	10.1215	2.23863	0.0461038	0.413901	-4.35768
SMAD2	1.76612	10.0225	1.44303	0.176035	0.615283	-5.54487
SETSIP	1.76447	11.7601	1.43259	0.178933	0.617123	-5.55837
RREB1	1.76085	10.6976	5.20814	0.000262435	0.0266119	0.69403
COPG1	1.76042	13.2471	1.46528	0.169986	0.609701	-5.51588
PHACTR4	1.75961	11.3495	3.05893	0.0105137	0.227185	-2.94874
PIGM	1.75947	11.2987	2.40967	0.0339997	0.375846	-4.07305
KAT7	1.7585	8.59846	2.65724	0.0217731	0.311655	-3.65047
FAM120AOS	1.75828	9.58861	1.61384	0.133994	0.570442	-5.31491
MED21	1.75475	11.2061	1.46706	0.16951	0.609194	-5.51354
UBP1	1.75272	9.10708	1.77627	0.102468	0.528529	-5.08174
HERPUD2	1.75232	12.0442	2.3512	0.0377446	0.388128	-4.17113
NECAP1	1.75049	6.92468	3.13253	0.00920169	0.210166	-2.81908
HAUS2	1.74713	12.8118	1.89198	0.084268	0.492886	-4.90812
HSPA14	1.74633	12.1047	3.00822	0.011526	0.237656	-3.03797
COX10	1.74427	7.81999	2.33487	0.0388597	0.391882	-4.19838
FBXL14	1.7429	8.76292	1.96328	0.0745814	0.478605	-4.79836
WBP1L	1.74077	10.6246	3.5953	0.00400416	0.133968	-2.00394
QRICH1	1.73947	13.4949	2.56205	0.0258557	0.334534	-3.81417
ZNF462	1.73832	5.43994	4.688	0.000609182	0.0461908	-0.140428
ARID1A	1.73748	7.62825	3.82189	0.00268009	0.104881	-1.60801
PYGO1	1.73686	9.03396	4.12241	0.00158646	0.0809235	-1.08934
NOG	1.73175	6.89643	1.69751	0.116815	0.5488	-5.19643
PM20D2	1.7313	12.8321	1.95001	0.0763022	0.483865	-4.81894
RPP14	1.72866	8.82933	1.42958	0.179778	0.617123	-5.56225
ARID3A	1.7279	8.80927	1.94893	0.0764435	0.483865	-4.82061
ZNF738	1.72754	6.67749	2.38411	0.0355904	0.38052	-4.11602
UBE2G1	1.72741	14.0274	3.46066	0.0050937	0.149117	-2.24058
ASB7	1.72349	8.08574	1.90976	0.0817495	0.488631	-4.88094
FLVCR1	1.7226	11.3895	2.90144	0.0139885	0.260035	-3.2254
PRPS2	1.72194	14.7656	1.69847	0.11663	0.548388	-5.19505
RSPRY1	1.72145	11.6113	2.78613	0.0172414	0.283474	-3.42687
STAT2	1.71454	5.69939	1.4352	0.178205	0.617123	-5.555
TMEM144	1.70849	6.12231	2.70737	0.0198852	0.300474	-3.56373
NMNAT2	1.70543	4.56387	2.52265	0.0277579	0.345088	-3.88153
SPECC1	1.7052	9.4161	1.92349	0.079852	0.486721	-4.85986
FGD5-AS1	1.70451	10.3547	1.88003	0.0859994	0.495908	-4.92631
TM2D1	1.70004	9.15024	2.48485	0.0297102	0.356601	-3.94586
CMC4	1.69962	5.90321	1.44021	0.176813	0.616337	-5.54852
CALR	1.69832	17.5066	2.78889	0.0171554	0.283474	-3.42206
ZSCAN22	1.69653	5.2373	1.91676	0.0807775	0.487007	-4.87021
MFAP3	1.69619	10.245	2.52755	0.027514	0.343675	-3.87316
NUTM2A-AS1	1.69231	7.26314	2.00458	0.069452	0.468947	-4.73388
CCDC134	1.69218	9.21141	1.63935	0.128536	0.565398	-5.27918
ADAM17	1.69143	8.72356	1.8803	0.0859613	0.495908	-4.92591
NEMP1	1.68216	12.2325	2.11318	0.0574948	0.445083	-4.56149
DEPDC1-AS1	1.68214	4.29974	2.08642	0.0602478	0.453601	-4.60435
ZNF652	1.67032	9.28306	1.92215	0.0800358	0.486721	-4.86193
TPD52	1.66818	10.6209	2.73919	0.0187719	0.291705	-3.50852
RBBP5	1.66473	10.9965	2.21999	0.0476482	0.418524	-4.38824
LNX2	1.65286	7.17598	2.96345	0.0125006	0.245311	-3.11663
TANGO2	1.64957	7.91938	1.7298	0.11073	0.541171	-5.14978
SUCLG2-AS1	1.64869	9.52258	2.02756	0.0667433	0.46781	-4.69775
FBXW2	1.64828	9.18912	1.52509	0.154602	0.595156	-5.43648
MIR548AJ2	1.64806	6.92081	2.53092	0.0273475	0.342515	-3.8674
CARF	1.64742	6.66222	1.78101	0.101657	0.528352	-5.07474
MIR3682	1.6426	7.13867	2.37255	0.0363332	0.38416	-4.1354
SMURF2	1.63951	10.588	1.82899	0.0937723	0.51082	-5.00335
AGPAT3	1.63735	10.004	3.20308	0.00809938	0.196123	-2.69468
ERH	1.63716	17.3193	1.74866	0.107306	0.536466	-5.12228
SEC61A2	1.63589	10.9921	2.75028	0.0183987	0.29053	-3.48925
SIM2	1.63263	8.65512	2.79581	0.0169416	0.283411	-3.41
MIR3149	1.62943	4.81824	2.74787	0.0184793	0.290959	-3.49345
CASK	1.62836	10.281	3.04582	0.0107664	0.229698	-2.97181
LINC01572	1.62337	5.9401	3.25983	0.00731029	0.186334	-2.59457
RUFY2	1.62274	11.1279	1.4151	0.183881	0.620322	-5.58083
SGPP1	1.62192	6.91084	3.00734	0.0115442	0.237656	-3.03951
CNNM3	1.62086	7.94613	1.62087	0.13247	0.568427	-5.30509
STXBP4	1.6194	7.2121	1.62428	0.131736	0.56772	-5.30033
REEP3	1.61915	14.0108	3.56846	0.00420045	0.137319	-2.05104
ANKDD1A	1.61845	5.49379	1.62839	0.130855	0.566441	-5.29456
GXYLT2	1.61524	4.89015	1.64141	0.128102	0.564764	-5.27626
AC093151.2	1.61341	5.87711	4.44426	0.000915555	0.0589666	-0.544477
EGLN1	1.61175	14.9386	1.58956	0.139378	0.575183	-5.34859
FOXJ2	1.60778	8.29945	2.56455	0.0257396	0.333824	-3.80989
LUZP6	1.60698	12.2289	2.41512	0.0336693	0.375086	-4.06386
SIAH3	1.60641	4.04609	2.86263	0.0150086	0.265378	-3.29333
NDRG3	1.60629	11.1686	1.69403	0.117489	0.550176	-5.20143
ZBTB14	1.60621	6.33735	2.87274	0.0147361	0.262212	-3.27566
MRAP2	1.60257	5.61068	1.94207	0.0773493	0.484355	-4.83122
RDH13	1.60118	6.6426	1.46845	0.16914	0.60836	-5.51172
EZR	1.60112	17.0511	2.43707	0.0323711	0.368129	-4.02683
TSC1	1.59813	10.3497	1.5589	0.146448	0.586022	-5.39069
NEK7	1.59787	7.09922	1.91905	0.0804609	0.487007	-4.86668
B3GLCT	1.59635	7.21681	3.07172	0.0102728	0.224177	-2.92621
ZNF805	1.59561	5.28037	1.65553	0.125174	0.560237	-5.25632
RPRD1B	1.59307	9.90512	3.17275	0.0085559	0.202847	-2.74817
ELOVL7	1.59236	5.79421	3.58906	0.004049	0.134964	-2.0149
NUFIP2	1.59213	8.02466	2.4633	0.0308832	0.360734	-3.98244
DHDDS	1.59177	7.65237	1.48556	0.164631	0.604796	-5.4892
RB1	1.58405	8.64475	2.34363	0.0382577	0.389168	-4.18377
ZNF2	1.58293	5.06379	1.71389	0.113693	0.54568	-5.17283
LPAR4	1.58228	3.88146	3.41136	0.00556477	0.158822	-2.3274
CREBBP	1.57716	12.6239	2.50278	0.0287678	0.351339	-3.91537
DDHD1	1.57705	9.07884	2.26873	0.043709	0.407564	-4.30811
INO80D	1.57688	8.06212	3.96724	0.00207717	0.0898845	-1.3561
PDCD1LG2	1.57645	6.48789	1.71436	0.113603	0.54568	-5.17215
GAS2L3	1.57512	8.00917	1.4558	0.172541	0.612222	-5.52827
EFNA2	1.57388	3.90123	1.56201	0.145717	0.585745	-5.38644
MIR548AZ	1.57319	8.47293	2.62765	0.022969	0.318541	-3.70149
MUM1	1.56256	6.93208	1.53237	0.152814	0.594353	-5.42667
RNF38	1.56254	10.6079	2.05191	0.0639806	0.464418	-4.65926
BCDIN3D	1.56044	5.45664	2.15906	0.0530502	0.432855	-4.4875
CDKL3	1.56043	8.61298	1.43016	0.179615	0.617123	-5.56151
ZFR	1.55737	14.9496	3.30989	0.00667932	0.177339	-2.50628
EAF1	1.55592	5.60991	1.76123	0.105078	0.533392	-5.10387
SAFB	1.55579	10.1167	1.90105	0.0829737	0.491102	-4.89426
RBM26-AS1	1.55251	6.74677	2.15378	0.0535438	0.433945	-4.49603
SIK3	1.55038	7.97362	1.60952	0.13494	0.571117	-5.32093
ZFP91	1.54672	12.4241	1.76521	0.104381	0.532465	-5.09802
LPP-AS2	1.54573	6.24114	2.00995	0.0688109	0.468765	-4.72547
AC087392.1	1.54569	16.9358	4.55045	0.000765908	0.0526226	-0.367485
ZNF66	1.54243	8.74292	2.39464	0.0349265	0.377613	-4.09833
SNX12	1.5415	8.6847	2.89217	0.0142258	0.260114	-3.24164
INCENP	1.53124	11.3404	2.589	0.0246291	0.326958	-3.76796
UGCG	1.53015	6.20931	1.62344	0.131916	0.567894	-5.3015
NUSAP1	1.52851	12.8273	2.18686	0.0505173	0.426959	-4.44235
FNDC3B	1.5272	14.6201	3.49609	0.00478046	0.145319	-2.17824
RPRD2	1.52626	12.416	2.46959	0.0305363	0.360461	-3.97178
RNF115	1.52255	10.4252	1.74475	0.108009	0.537336	-5.128
TMEM209	1.52203	14.5038	1.75968	0.105351	0.533392	-5.10615
RBBP9	1.52075	5.90852	1.46262	0.170699	0.610059	-5.51936
AGO1	1.51771	12.0456	1.61347	0.134074	0.57045	-5.31542
CEP170	1.51691	13.5756	1.97794	0.0727216	0.475325	-4.77555
RAET1K	1.51647	6.66708	1.94866	0.0764792	0.483865	-4.82103
C5orf24	1.51531	11.1487	1.79393	0.0994768	0.523606	-5.05562
MIR574	1.51453	7.56419	2.56722	0.025616	0.332711	-3.80532
ARHGAP1	1.51151	10.627	2.30062	0.0413024	0.39922	-4.25534
KDM1B	1.5113	9.07656	1.46432	0.170244	0.609726	-5.51714
ERLIN2	1.50535	10.7644	3.85351	0.00253508	0.102089	-1.55305
MED20	1.50382	8.72357	1.85466	0.0897867	0.503852	-4.96475
MIR548U	1.50378	5.93713	2.01895	0.0677462	0.467903	-4.71131
ESRRAP2	1.5032	3.64179	2.50129	0.0288451	0.351339	-3.91791
TMEM2	1.5029	8.88874	1.75967	0.105353	0.533392	-5.10616
MIR548AA2	1.50059	7.91377	3.26103	0.00729451	0.186325	-2.59246
ZNF70	1.49156	7.93306	1.51879	0.156165	0.596912	-5.44495
SMIM12	1.4913	13.0797	1.86938	0.0875709	0.498169	-4.94248
MIR548AE2	1.48816	5.49756	1.67691	0.120854	0.554544	-5.22594
CHST3	1.48502	5.6955	2.77302	0.017656	0.285179	-3.4497
KLHL20	1.48424	10.0354	2.55306	0.0262782	0.337922	-3.82956
ZNF284	1.4821	5.6133	1.43156	0.179222	0.617123	-5.5597
RIN2	1.47991	6.5064	1.98963	0.0712699	0.472503	-4.7573
G3BP1	1.47974	15.572	1.72928	0.110825	0.541171	-5.15053
IMPAD1	1.47914	9.34784	1.6281	0.130917	0.566441	-5.29497
VPS4B	1.47466	10.5839	1.94177	0.0773896	0.484355	-4.83169
RRP1B	1.473	14.2407	2.18414	0.0507598	0.427648	-4.44678
MIR548H3	1.47294	4.31615	2.92532	0.0133955	0.254499	-3.18354
ZKSCAN8	1.47001	8.71969	2.65778	0.0217518	0.311655	-3.64953
TMEM236	1.46322	3.74536	4.04459	0.00181542	0.0852743	-1.22282
PAPD7	1.46296	11.9469	2.33087	0.0391375	0.393558	-4.20505
MANSC1	1.46287	4.75826	2.27546	0.0431906	0.403904	-4.297
HOXC6	1.46061	4.44465	1.68159	0.119926	0.553325	-5.21926
MPV17	1.45974	12.9767	2.62713	0.0229906	0.318541	-3.70239
ZNF649	1.4592	7.41679	2.0462	0.0646185	0.466633	-4.6683
SP3	1.45823	11.8331	1.59932	0.137193	0.572326	-5.3351
BTBD9	1.45817	5.46122	1.49901	0.161157	0.602689	-5.47136
MARCKS	1.45784	5.40182	2.27262	0.0434085	0.405491	-4.30169
CADM2	1.45555	9.36012	2.03011	0.0664491	0.46781	-4.69373
MRPL50	1.45239	9.80348	4.32067	0.001129	0.0659619	-0.752262
THUMPD1	1.45031	9.78411	1.43363	0.178644	0.617123	-5.55703
ETS2	1.44869	5.27997	1.53432	0.152339	0.594327	-5.42405
STK4	1.44863	9.54744	1.84848	0.0907328	0.505061	-4.97408
LPCAT1	1.44846	5.68029	2.27672	0.043094	0.403713	-4.29492
SMG7	1.44792	8.01314	1.90483	0.0824406	0.489842	-4.88849
RBM12	1.4474	6.81705	1.55022	0.148504	0.589718	-5.4025
TMEM41A	1.43719	5.95245	3.695	0.0033538	0.120438	-1.82931
WEE1	1.43327	12.1186	2.47266	0.0303682	0.359652	-3.96657
MIR197	1.42842	5.11009	3.70593	0.00328946	0.119936	-1.81021
UBE2D3	1.42722	18.2193	2.22476	0.0472482	0.417682	-4.38043
LIN54	1.42676	5.16208	2.51542	0.0281212	0.347295	-3.89384
SPSB1	1.42381	7.29881	1.6259	0.131389	0.567167	-5.29806
BMPR2	1.42121	11.037	1.82975	0.0936529	0.51082	-5.00222
NCOA2	1.4188	7.68805	1.80988	0.0968444	0.51622	-5.03192
PIGB	1.41709	7.77718	1.97171	0.0735064	0.47759	-4.78525
APELA	1.41695	3.70115	3.65477	0.00360205	0.125535	-1.8997
DHX33	1.41685	10.5477	1.65481	0.125322	0.560452	-5.25734
EMCN	1.41534	6.09888	2.30832	0.0407407	0.396522	-4.24256
SNORD64	1.41032	3.75234	3.15408	0.00884973	0.206303	-2.78109
ZNF17	1.40498	8.14153	2.00691	0.0691727	0.468947	-4.73023
CALU	1.40362	15.0558	3.02339	0.0112132	0.234004	-3.01128
HYKK	1.39911	6.13826	1.44727	0.174869	0.61478	-5.53938
REEP1	1.39639	5.14182	2.54234	0.0267906	0.340098	-3.84789
TTYH3	1.39588	10.5586	2.43505	0.0324883	0.368129	-4.03024
PARP14	1.39522	8.10329	2.14716	0.0541709	0.435248	-4.50676
TMEM254	1.39421	7.98654	1.70699	0.114998	0.547076	-5.18279
WASL	1.39286	12.6667	2.40519	0.0342734	0.375846	-4.08059
PPIL3	1.39266	10.8999	1.69	0.118273	0.550578	-5.20721
CEPT1	1.38977	8.16735	1.64158	0.128067	0.564764	-5.27603
ARIH1	1.38929	11.3877	1.51662	0.156705	0.597307	-5.44785
PER2	1.38916	5.52321	2.29646	0.0416092	0.399548	-4.26224
USP2	1.38861	4.28786	1.51479	0.157164	0.597512	-5.45031
ZNF384	1.38834	10.2121	3.32599	0.00648836	0.174708	-2.47789
MPZL1	1.38814	16.0321	2.43532	0.0324726	0.368129	-4.02978
SATB1	1.38679	5.40589	2.52698	0.0275422	0.343675	-3.87413
NPAS2	1.38582	5.96288	1.6864	0.118978	0.551982	-5.21237
ZNF561	1.38518	7.98308	1.51513	0.157078	0.597512	-5.44985
METTL4	1.38517	10.4286	1.66317	0.123614	0.557343	-5.24549
ZNF43	1.38497	6.42505	1.81314	0.0963146	0.51485	-5.02706
CPNE2	1.38409	9.19572	1.83229	0.0932514	0.510608	-4.99841
HEATR6	1.37801	5.69909	1.93054	0.0788939	0.486721	-4.84901
MICB	1.37763	5.01713	2.75107	0.0183724	0.29053	-3.48789
REST	1.37676	8.43595	2.03253	0.0661698	0.46781	-4.6899
LINC01278	1.37558	10.629	2.65297	0.0219418	0.312212	-3.65784
MCCC2	1.37258	9.08441	1.53178	0.152957	0.594353	-5.42747
RBM14	1.37245	9.12942	1.67237	0.12176	0.555718	-5.23241
AC006487.1	1.37236	8.28609	2.11045	0.0577703	0.445705	-4.56587
XYLT2	1.37049	7.53278	2.35042	0.0377971	0.388128	-4.17243
CFAP97	1.36796	12.7294	1.54783	0.149076	0.590445	-5.40575
TERF2	1.36721	14.4127	1.49142	0.163108	0.602689	-5.48143
CDV3	1.36634	15.7208	1.92944	0.0790429	0.486721	-4.85071
EPHB2	1.36442	6.29933	1.83152	0.0933734	0.510608	-4.99957
TMUB2	1.36432	7.5928	2.09886	0.058953	0.450048	-4.58445
DCAF17	1.36306	7.37586	1.53505	0.152161	0.594057	-5.42306
HOMEZ	1.36119	9.59339	2.35332	0.0376021	0.388028	-4.16759
CDCA2	1.36114	11.4273	1.53299	0.152662	0.594353	-5.42584
PFAS	1.3591	11.8234	1.88109	0.0858457	0.495908	-4.92471
ZNF587B	1.35683	6.73077	2.04939	0.0642613	0.465349	-4.66325
MED13L	1.35667	8.82058	3.13	0.00924396	0.210845	-2.82354
MIR7976	1.35459	3.85075	2.62033	0.0232748	0.318616	-3.7141
EYA3	1.35214	5.12561	1.63536	0.129376	0.566248	-5.28479
ATG16L1	1.34981	4.44933	2.17631	0.0514641	0.429368	-4.4595
ZNF275	1.34669	7.37245	1.79318	0.0996032	0.52378	-5.05674
TTC9C	1.34516	9.63525	1.52868	0.153718	0.594785	-5.43165
RYK	1.34459	15.1056	1.48033	0.165996	0.60494	-5.49609
TMEM127	1.34336	11.4407	1.75087	0.106913	0.536017	-5.11906
BCL9	1.33706	10.5203	2.79555	0.0169497	0.283411	-3.41046
ERO1A	1.33504	13.6627	1.49188	0.162989	0.602689	-5.48082
EPB41L2	1.33252	15.4373	3.07488	0.0102142	0.223293	-2.92065
OTULIN	1.33195	8.8899	2.61692	0.0234185	0.318677	-3.71997
EPAS1	1.33162	4.84311	1.81465	0.0960689	0.514353	-5.0248
MIR1277	1.33123	4.43328	1.85981	0.0890055	0.502088	-4.95696
SIRPA	1.32997	7.52822	1.94305	0.0772188	0.484355	-4.8297
ANKRD40	1.3288	11.5339	1.4721	0.16817	0.606866	-5.50694
SPPL3	1.32769	6.69767	1.91634	0.0808353	0.487007	-4.87085
FEM1A	1.3268	5.08375	1.41187	0.184808	0.622422	-5.58496
MIR1285-1	1.32292	10.9215	4.40102	0.000984983	0.0605118	-0.616959
NFIA-AS1	1.32131	3.98666	2.79646	0.0169216	0.283411	-3.40887
GLS	1.32102	9.91171	1.57939	0.14169	0.578761	-5.36262
TNRC6C	1.32101	6.03614	2.84797	0.015413	0.26818	-3.31897
ATF6B	1.32036	13.9381	2.2431	0.0457398	0.413296	-4.35033
PURB	1.31498	8.78699	1.62151	0.132331	0.568249	-5.3042
PRRG1	1.31447	9.20691	2.62284	0.0231694	0.318616	-3.70977
MIR548Z	1.31378	4.15789	1.69097	0.118085	0.550462	-5.20583
ZBTB6	1.30312	6.31243	2.17216	0.051842	0.43049	-4.46625
KDELR2	1.30018	15.6658	1.88684	0.0850084	0.494065	-4.91595
HPS3	1.29814	13.3666	1.62976	0.130563	0.56634	-5.29264
HIVEP3	1.2969	7.34144	1.71225	0.114001	0.54568	-5.1752
SHOC2	1.29612	12.8144	3.2612	0.00729226	0.186325	-2.59215
ATF2	1.29594	15.2269	1.7136	0.113747	0.54568	-5.17325
COLGALT1	1.29444	15.7906	1.59478	0.138205	0.573571	-5.34138
PIGW	1.29385	9.56217	2.53852	0.0269756	0.341157	-3.85442
RNF149	1.29161	10.1209	1.61533	0.133669	0.570212	-5.31282
EPB41	1.28852	12.3756	4.48633	0.000852906	0.0564112	-0.474185
CCND1	1.28233	10.7688	1.46494	0.170077	0.609701	-5.51632
TLR3	1.28112	5.79397	2.71256	0.0196994	0.298738	-3.55474
UNC5CL	1.27993	3.85445	3.66307	0.00354933	0.124247	-1.88517
SP4	1.27678	5.73852	3.09609	0.00982929	0.217706	-2.8833
SEC24B-AS1	1.27272	3.50175	3.42189	0.00546055	0.156588	-2.30885
TMEM19	1.27159	7.90081	2.17607	0.0514865	0.429368	-4.4599
MIR4509-1	1.27105	3.88537	2.26531	0.043975	0.407616	-4.31375
MIR4509-2	1.27105	3.88537	2.26531	0.043975	0.407616	-4.31375
M6PR	1.27092	10.792	1.70124	0.116097	0.547565	-5.19106
RYR2	1.26994	4.3148	1.81907	0.0953554	0.512817	-5.0182
ATXN7	1.26987	10.326	3.74617	0.00306325	0.114841	-1.73992
DPY19L1	1.26659	10.5522	2.4764	0.0301648	0.359098	-3.96022
CHD2	1.26648	9.23919	1.41979	0.182543	0.619479	-5.57482
MYRFL	1.26333	4.28323	2.2554	0.0447549	0.409657	-4.3301
LMBRD2	1.26328	9.19493	1.42015	0.182441	0.619479	-5.57436
MIR6078	1.25821	5.8054	3.30277	0.00676551	0.178518	-2.51883
LRIG2	1.25779	6.51188	1.46379	0.170385	0.609895	-5.51783
LDB1	1.2574	10.8654	1.4453	0.17541	0.615212	-5.54193
EDNRA	1.2565	4.21442	2.24275	0.0457683	0.413296	-4.35091
KIAA0895	1.25479	6.30892	2.35658	0.0373838	0.386798	-4.16213
ZC3H12C	1.254	4.76822	2.03695	0.0656643	0.46781	-4.68292
MIR4509-3	1.25198	3.96312	2.51857	0.0279625	0.346097	-3.88848
NHSL1	1.25183	6.83191	2.16084	0.0528843	0.432855	-4.48461
ZNF28	1.24772	5.56022	2.23683	0.0462506	0.414167	-4.36064
ZNF770	1.24367	8.47939	1.56112	0.145927	0.586022	-5.38766
VCPIP1	1.24121	8.74948	1.54734	0.149193	0.590769	-5.40641
UGT8	1.23946	7.19799	1.58967	0.139354	0.575183	-5.34844
GPR63	1.23732	5.75745	1.47583	0.167183	0.605614	-5.50203
PTEN	1.23623	10.5988	1.48207	0.165542	0.604796	-5.49381
ENTPD5	1.23614	7.74646	1.70405	0.11556	0.547507	-5.18703
DENND5B-AS1	1.23442	4.95817	3.71033	0.00326392	0.119687	-1.80252
TBX5	1.23088	4.25352	4.21534	0.00135182	0.0734036	-0.930779
DAZAP2	1.23032	8.26128	2.75401	0.0182748	0.290198	-3.48277
MIR548AD	1.23028	4.15545	3.56333	0.00423913	0.137319	-2.06006
MFAP3L	1.2292	7.40568	3.15338	0.00886101	0.206303	-2.78233
TMEM128	1.22826	6.63672	2.94655	0.0128895	0.249117	-3.14629
SORT1	1.22723	8.12458	1.9841	0.0719532	0.473919	-4.76594
IL6R	1.22716	4.51342	2.52268	0.0277563	0.345088	-3.88147
GAN	1.22648	7.03545	2.40833	0.0340814	0.375846	-4.0753
ABHD18	1.22637	8.02749	1.77978	0.101866	0.528352	-5.07655
TMEM192	1.22468	9.66455	2.12562	0.056256	0.443124	-4.54149
MIR4261	1.22436	5.40137	2.82697	0.0160112	0.275016	-3.35565
STARD3NL	1.22427	8.86666	1.94902	0.076432	0.483865	-4.82047
BRD2	1.22422	12.2702	2.98441	0.0120344	0.241415	-3.07982
TIAM1	1.22341	5.78288	1.82172	0.0949312	0.512527	-5.01425
TRERF1	1.22287	7.93989	1.89396	0.0839842	0.492886	-4.9051
ARGLU1	1.22275	10.2284	1.97731	0.0728007	0.475325	-4.77653
PINK1-AS	1.22004	6.18062	1.44746	0.174817	0.61478	-5.53913
MYLK	1.21858	5.20306	2.46179	0.0309666	0.360734	-3.98499
FEM1C	1.21747	7.64056	1.6354	0.129367	0.566248	-5.28472
ELOVL6	1.21701	7.2507	1.75149	0.106802	0.536014	-5.11815
UBE2Z	1.21281	12.8712	1.47057	0.168574	0.607246	-5.50894
ETNK1	1.21265	11.1636	2.4604	0.0310442	0.361139	-3.98736
E2F3	1.21182	8.90764	1.84091	0.0919028	0.507047	-4.98547
ELAVL1	1.21164	18.2162	2.31217	0.0404625	0.395991	-4.23616
MAGI2-AS2	1.21076	4.01604	2.24253	0.0457862	0.413296	-4.35127
TM7SF3	1.20999	5.79432	3.74665	0.00306069	0.114841	-1.7391
TRIM33	1.20793	12.3273	4.41724	0.000958317	0.0600417	-0.589743
KCP	1.20785	4.58651	3.89522	0.00235607	0.0976444	-1.48068
BMP3	1.2056	4.91372	1.87615	0.0865702	0.496287	-4.93222
CEP44	1.20532	5.96672	1.4191	0.18274	0.619479	-5.57571
MIR8485	1.20396	8.86895	1.7507	0.106943	0.536017	-5.11931
ZNRF3	1.20162	8.12011	1.54886	0.14883	0.590397	-5.40435
SNORA19	1.19986	3.63134	2.33318	0.0389772	0.392406	-4.20121
HSPB2	1.19957	4.05346	3.61421	0.00387152	0.131655	-1.97077
ZNF286A	1.19861	5.37709	1.9383	0.0778506	0.484922	-4.83704
TRMT10A	1.19664	5.75615	1.6903	0.118216	0.550497	-5.20679
TCF20	1.19548	9.52998	1.75662	0.105891	0.533648	-5.11063
FMNL3	1.19319	5.08515	1.65923	0.124416	0.558332	-5.25108
MIR548X2	1.19317	4.21814	1.94145	0.0774312	0.484355	-4.83217
LINC01602	1.1913	4.02415	4.06264	0.00175943	0.0837871	-1.19181
JAM2	1.19112	5.7628	1.46358	0.170441	0.609895	-5.5181
TSPAN6	1.18812	3.35389	3.44925	0.00519894	0.15167	-2.26066
USP31	1.18505	6.86863	1.64229	0.127917	0.564764	-5.27502
CDC42EP3	1.18	11.8059	1.93213	0.0786793	0.486721	-4.84656
DIRC1	1.17875	4.44378	3.92279	0.00224498	0.0948522	-1.43293
VSIG10	1.1784	5.41262	1.62928	0.130666	0.56634	-5.29332
ZNF362	1.1714	5.00813	1.83787	0.092376	0.50837	-4.99003
DAAM1	1.17051	7.82924	1.61839	0.133006	0.569394	-5.30856
BOD1L1	1.168	8.47729	1.97212	0.0734544	0.47759	-4.78461
RGS7	1.16624	3.99348	3.5566	0.00429036	0.137857	-2.07188
SFTPC	1.16596	3.36274	4.22976	0.00131878	0.0723097	-0.906263
KDELR1	1.16554	16.1819	1.77892	0.102013	0.528466	-5.07782
ZNF772	1.16106	4.81821	1.43136	0.179278	0.617123	-5.55996
NFIB	1.16046	7.56739	2.17712	0.0513909	0.429368	-4.45819
LRRC57	1.15804	6.53982	1.5817	0.141163	0.577622	-5.35944
YIPF5	1.15727	10.5319	1.63268	0.129942	0.566251	-5.28854
KBTBD7	1.15407	5.03533	1.54441	0.149895	0.591515	-5.41039
MIR6792	1.15064	5.38376	1.96779	0.0740043	0.477804	-4.79135
TWISTNB	1.14662	12.3122	2.9534	0.0127305	0.247911	-3.13428
LINC01318	1.14394	3.68519	3.14759	0.00895437	0.20733	-2.79254
TMEM57	1.14333	8.04776	1.87364	0.0869404	0.496764	-4.93603
PHLPP1	1.14267	11.0548	2.22089	0.0475727	0.418524	-4.38678
SPATA5	1.14104	7.67566	1.58087	0.141351	0.577795	-5.36057
AL354896.1	1.1402	11.4491	1.9227	0.07996	0.486721	-4.86107
POGLUT1	1.13692	7.21766	1.52529	0.154554	0.595156	-5.43622
SOAT1	1.13481	11.5363	2.96138	0.0125476	0.245311	-3.12026
MCOLN3	1.13438	4.41581	2.92824	0.0133249	0.253732	-3.17843
CTDSPL2	1.12788	11.4256	3.19008	0.00829197	0.199114	-2.71761
CREB5	1.12436	5.71715	2.23059	0.046764	0.416056	-4.37088
HNRNPL	1.12255	17.3843	2.00166	0.0698046	0.469258	-4.73848
EMBP1	1.12178	5.40076	4.49735	0.00083725	0.0561491	-0.455811
C14orf93	1.12075	4.93458	1.94733	0.0766537	0.484149	-4.82308
UST	1.11704	6.66396	1.65984	0.124292	0.558071	-5.25022
MPZL3	1.11666	6.23398	2.31714	0.0401067	0.395738	-4.22791
SIK1	1.11623	6.16393	1.42247	0.181782	0.618544	-5.57139
MIR4436B2	1.11472	7.06185	2.47679	0.0301435	0.359098	-3.95955
GALNT7	1.11441	9.6173	1.48293	0.165317	0.604796	-5.49267
RFK	1.11389	8.89437	1.52294	0.155135	0.59592	-5.43938
ZNF98	1.11352	7.66208	2.32775	0.0393562	0.394754	-4.21026
NUP155	1.11342	12.4907	1.68314	0.11962	0.552296	-5.21704
ZNF850	1.10638	9.53465	1.9874	0.0715451	0.472689	-4.76079
BLCAP	1.10569	4.50377	2.07143	0.0618426	0.45907	-4.62824
MPLKIP	1.10347	10.279	1.43581	0.178034	0.617123	-5.55421
ANTXR1	1.10336	17.4728	1.5928	0.13865	0.574284	-5.34412
RRS1-AS1	1.10047	3.35042	3.70915	0.00327072	0.119687	-1.80457
ABHD17C	1.10014	5.04276	2.29864	0.0414485	0.399548	-4.25863
ARHGAP29	1.09898	3.49148	2.00461	0.0694485	0.468947	-4.73384
MIR4445	1.09789	3.33431	2.62487	0.0230846	0.318541	-3.70628
GLUD1	1.09626	11.6957	2.17665	0.0514333	0.429368	-4.45895
C21orf62	1.09564	3.80718	4.31392	0.00114206	0.0661832	-0.763656
KLHL15	1.08962	9.75682	2.19954	0.0494005	0.423472	-4.42168
UBN2	1.08928	10.6088	3.02768	0.0111264	0.23351	-3.00374
MIR4282	1.08586	3.44019	3.14992	0.0089166	0.206832	-2.78842
VN1R1	1.08536	5.56465	2.28236	0.0426643	0.402557	-4.28558
FAM122C	1.08497	6.61581	1.60166	0.136673	0.572326	-5.33185
KCTD21-AS1	1.08354	7.7434	1.42812	0.180188	0.617123	-5.56413
RBM27	1.07834	15.9977	1.44901	0.174392	0.614523	-5.53711
ZNF595	1.07779	8.52689	1.78075	0.101701	0.528352	-5.07512
EI24	1.07704	9.789	2.00195	0.0697687	0.469258	-4.73801
TRIM69	1.07576	4.51021	1.85566	0.0896347	0.50378	-4.96324
HOXA2	1.07345	3.94951	2.64977	0.022069	0.312821	-3.66335
CEACAMP10	1.07291	3.65655	2.6354	0.0226498	0.317586	-3.68815
MIR548AC	1.07096	6.64044	1.74617	0.107753	0.536945	-5.12592
ABCC1	1.06925	8.3678	1.76146	0.105039	0.533392	-5.10353
MIR215	1.06924	3.92799	2.65754	0.0217611	0.311655	-3.64994
MIR891B	1.06655	3.47519	4.1244	0.001581	0.0808907	-1.08593
EIF5A	1.06446	18.6077	1.82456	0.0944764	0.512016	-5.00999
HAS3	1.06412	3.68656	2.58243	0.024923	0.328132	-3.77924
POT1-AS1	1.06383	4.27836	2.25316	0.0449322	0.409955	-4.33378
ADAM10	1.06263	14.715	2.0125	0.0685069	0.468301	-4.72145
TMEM169	1.06215	4.73489	2.47285	0.0303581	0.359652	-3.96625
DNASE1L1	1.06147	5.81824	1.83619	0.0926385	0.509103	-4.99255
APLP2	1.06069	12.3517	1.75092	0.106902	0.536017	-5.11897
DICER1-AS1	1.05969	5.07313	1.55626	0.147071	0.587341	-5.39428
C12orf76	1.05948	5.44161	1.49562	0.162027	0.602689	-5.47587
COX8C	1.05902	5.21677	4.82964	0.000482542	0.0404111	0.0906602
GEN1	1.05766	7.72418	2.00899	0.0689246	0.468947	-4.72697
EFNB1	1.0548	7.22926	3.25849	0.00732805	0.186334	-2.59694
CNPY3	1.05379	10.9281	1.52213	0.155335	0.59592	-5.44046
MIR6876	1.05202	7.15975	3.38407	0.00584446	0.163966	-2.37549
SPRR1A	1.05162	4.29252	3.22611	0.00776925	0.193552	-2.65406
NOX4	1.04779	3.33972	2.34448	0.0381999	0.389123	-4.18236
NPVF	1.04694	4.30467	1.88009	0.0859909	0.495908	-4.92622
KAT6B	1.0455	8.905	2.02905	0.0665704	0.46781	-4.69539
FJX1	1.04352	6.72352	1.78354	0.101228	0.52738	-5.07101
LINC00562	1.04227	3.79476	2.09778	0.0590636	0.450254	-4.58617
RNF139	1.04168	6.00087	2.03738	0.0656163	0.46781	-4.68226
TPP2	1.04072	9.25839	1.71757	0.113	0.544765	-5.1675
LRRC58	1.04034	7.74112	1.64358	0.127649	0.564116	-5.27321
RIBC2	1.03751	6.14691	1.43982	0.176921	0.616459	-5.54903
KLF3	1.03597	6.92941	1.5761	0.142444	0.580294	-5.36713
AIG1	1.03331	8.15535	1.61401	0.133958	0.570442	-5.31468
MIR765	1.03296	3.80896	3.16076	0.00874351	0.205558	-2.76932
SPIC	1.03231	3.39567	3.53158	0.00448645	0.139853	-2.11584
YTHDF2	1.02962	11.2541	1.99385	0.0707528	0.471848	-4.7507
CLCC1	1.02845	9.49087	1.93251	0.0786274	0.486721	-4.84597
RNF169	1.02796	7.92133	1.54184	0.150515	0.591853	-5.41387
CD2	1.02792	3.58837	2.11046	0.0577687	0.445705	-4.56585
GLI4	1.02651	6.40145	2.96191	0.0125354	0.245311	-3.11933
KDM3B	1.02582	13.6218	1.70348	0.115668	0.547507	-5.18784
MIR2052	1.02461	3.78223	2.89538	0.0141432	0.260035	-3.23602
SDAD1	1.02444	10.8244	1.50961	0.158464	0.599961	-5.45723
WEE2	1.0214	3.51818	2.13244	0.0555872	0.440537	-4.5305
RGMB	1.02097	8.43493	1.68361	0.119527	0.552296	-5.21637
EFR3B	1.02049	4.96006	2.01989	0.0676359	0.467903	-4.70983
LHFPL3-AS2	1.02036	3.82088	2.63076	0.0228405	0.318274	-3.69614
MIR8086	1.01698	4.85534	2.16097	0.0528725	0.432855	-4.48441
MCM9	1.01388	3.86877	1.46633	0.169705	0.609352	-5.5145
TMCC2	1.01216	5.09686	1.58678	0.140007	0.57547	-5.35243
TPRG1	1.01117	4.7453	3.14303	0.00902847	0.208373	-2.80057
BDNF	1.01101	3.63984	2.06479	0.0625619	0.461	-4.6388
WWC2-AS1	1.01078	3.92186	2.78278	0.0173467	0.28432	-3.43271
RPL23AP87	1.009	4.97947	1.95402	0.0757783	0.48299	-4.81273
E2F7	1.007	8.60987	1.89575	0.083728	0.492795	-4.90237
TWSG1	1.00684	11.0304	1.49012	0.163445	0.602689	-5.48316
TMEM39A	1.00622	10.1902	1.44364	0.175865	0.615283	-5.54408
EPHA1-AS1	1.0057	3.59611	2.4925	0.0293046	0.353297	-3.93286
SNORA69	1.00523	3.39984	2.76689	0.0178534	0.286489	-3.46038
LSINCT5	1.00301	3.2527	3.97868	0.0020361	0.0886744	-1.33634
C8orf37	1.00292	3.41366	2.58427	0.0248404	0.327695	-3.77609
TTPA	1.00272	3.88103	2.94927	0.0128261	0.248832	-3.14152
PCDHB16	1.00217	4.1285	2.39994	0.034597	0.376457	-4.08942
POC1B	1.00057	4.55872	2.49393	0.0292296	0.353009	-3.93044
XXYLT1	0.999657	4.76314	1.63165	0.130163	0.566303	-5.29
RASEF	0.997907	3.43924	2.36269	0.0369784	0.385465	-4.15191
MIR548A3	0.997467	4.54995	2.01853	0.0677963	0.467903	-4.71198
LEF1	0.992188	5.77342	1.82583	0.0942737	0.512004	-5.00808
CDK12	0.992186	9.79144	2.09957	0.0588793	0.449689	-4.58331
PKN2	0.991672	14.7805	2.5395	0.0269282	0.341157	-3.85275
LINC01520	0.989988	3.86766	2.50557	0.0286241	0.351081	-3.91063
MPV17L	0.989671	5.16877	1.60076	0.136871	0.572326	-5.33309
PDE10A	0.988377	11.6982	1.83868	0.0922502	0.508128	-4.98882
BTRC	0.988139	9.62535	1.51871	0.156184	0.596912	-5.44505
ZNF75A	0.98617	8.19657	1.82855	0.0938421	0.51082	-5.00401
TRIB1	0.985907	6.0477	2.1083	0.0579876	0.446436	-4.56932
HOXB3	0.98534	4.82892	2.26346	0.04412	0.408061	-4.31682
HDX	0.981497	8.08731	1.48852	0.163859	0.603554	-5.48528
ZKSCAN3	0.980654	4.28839	1.47528	0.167327	0.605983	-5.50275
KRTAP5-4	0.979586	4.71372	4.00927	0.00193042	0.0878235	-1.28361
PTGFRN	0.97788	7.4333	2.22728	0.0470382	0.417613	-4.3763
OCM	0.975637	4.11113	2.94564	0.0129109	0.249117	-3.1479
KRTAP2-3	0.975342	5.38945	2.21892	0.0477386	0.41897	-4.39
ICOSLG	0.974907	5.06579	3.0782	0.010153	0.222823	-2.91481
SENP1	0.97053	10.293	1.41591	0.183649	0.620261	-5.57979
ZNF407	0.969211	8.31223	1.81185	0.0965238	0.515551	-5.02898
EFCAB14-AS1	0.967691	3.73262	2.21011	0.0484873	0.420715	-4.40442
KDM6B	0.96769	5.5339	1.49963	0.160999	0.602689	-5.47054
GPR141	0.964119	4.30204	1.84624	0.0910766	0.506305	-4.97744
FNDC3A	0.959077	9.92371	2.44695	0.0318024	0.365912	-4.01012
CDCP1	0.957129	15.3647	1.57133	0.143545	0.581538	-5.37368
HOOK1	0.956774	4.45206	2.97619	0.012215	0.243044	-3.09425
LINC00664	0.953632	4.72932	1.99231	0.0709415	0.472186	-4.75312
PCED1B-AS1	0.953497	5.91646	1.87805	0.0862904	0.496231	-4.92933
NPTN	0.95297	12.5315	1.42287	0.18167	0.618348	-5.57088
MIR5708	0.950989	4.15209	2.16797	0.0522248	0.431217	-4.47304
FAM122A	0.946331	8.82403	1.51622	0.156805	0.597307	-5.44839
WDR27	0.946125	7.59543	1.96264	0.0746638	0.478605	-4.79936
VPS50	0.946036	4.66862	1.58991	0.1393	0.575183	-5.34811
XPO4	0.945688	8.23344	1.90174	0.0828763	0.491044	-4.89321
FABP5	0.945627	11.8278	1.53179	0.152956	0.594353	-5.42746
ZNF468	0.945206	6.27448	1.72943	0.110796	0.541171	-5.1503
GINS4	0.943456	9.0399	2.11689	0.0571228	0.444303	-4.55553
MAOA	0.942064	5.60254	2.1566	0.0532793	0.433379	-4.49147
KRTAP2-1	0.941821	5.2669	2.66237	0.0215719	0.310094	-3.6416
TRIM56	0.941377	7.60806	1.97869	0.0726275	0.475325	-4.77438
UBQLN2	0.941255	10.7389	2.2681	0.0437577	0.407564	-4.30915
FASTKD3	0.941114	8.31522	2.03531	0.0658522	0.46781	-4.68552
HELB	0.940647	6.59412	1.62566	0.131439	0.567167	-5.29839
C16orf72	0.938973	7.66827	1.8312	0.093423	0.510608	-5.00004
HLA-F-AS1	0.938935	4.31854	1.92568	0.0795533	0.486721	-4.85649
PAXIP1-AS2	0.938762	5.76206	1.72097	0.112365	0.544355	-5.16259
MIR4267	0.934507	4.75056	3.1537	0.00885591	0.206303	-2.78177
LINC00852	0.934447	3.71723	1.51531	0.157034	0.597512	-5.44961
NHLRC2	0.933864	11.4428	1.77268	0.103086	0.52945	-5.08704
TAAR1	0.932232	3.88042	2.31528	0.0402393	0.395738	-4.23099
C5orf56	0.931993	5.81801	3.23587	0.00763354	0.190877	-2.63685
ATF7	0.931775	8.65963	2.03077	0.0663722	0.46781	-4.69268
MIR599	0.931757	3.60967	2.46828	0.0306082	0.360734	-3.974
TMCC1	0.931093	7.93094	1.42662	0.180611	0.617123	-5.56606
LINC01569	0.92902	3.95081	1.71022	0.114386	0.546746	-5.17813
EXOC8	0.925388	7.23882	1.73389	0.109979	0.540558	-5.14383
S100Z	0.925313	3.85362	1.56115	0.145918	0.586022	-5.38761
HCRT	0.924291	4.43188	3.11425	0.00951129	0.214523	-2.8513
EIF5AL1	0.924281	3.71882	2.34807	0.0379561	0.388286	-4.17636
TMEM69	0.921973	11.2695	1.80922	0.0969518	0.516331	-5.0329
ADRB1	0.921529	5.06285	2.40252	0.0344374	0.376358	-4.08508
EIF1AX-AS1	0.921466	3.97979	2.12115	0.0566984	0.444238	-4.54868
PHC1	0.921423	7.0606	1.76	0.105295	0.533392	-5.10567
MIR3657	0.921174	4.12282	1.47466	0.16749	0.606053	-5.50356
PIH1D2	0.920411	4.19957	1.4653	0.169983	0.609701	-5.51586
SNORA32	0.919122	5.003	1.60047	0.136937	0.572326	-5.3335
MIR635	0.918467	3.8593	1.6951	0.117283	0.549838	-5.1999
CNTNAP3B	0.917521	3.94669	1.81086	0.0966846	0.515845	-5.03045
BNIPL	0.915169	4.47059	2.23675	0.0462572	0.414167	-4.36077
MIR380	0.915152	3.39224	2.15617	0.0533195	0.433379	-4.49217
ICK	0.913856	7.28969	1.51664	0.1567	0.597307	-5.44783
SHH	0.91178	4.53867	1.84338	0.0915191	0.50673	-4.98175
DSC2	0.910443	3.8783	2.36216	0.0370133	0.385465	-4.1528
HCAR3	0.909034	3.69582	2.59582	0.0243279	0.324278	-3.75625
ZNF431	0.904949	5.98473	1.63017	0.130476	0.56634	-5.29206
SPRY3	0.904704	4.28924	1.82496	0.0944135	0.512016	-5.0094
CPNE4	0.90452	3.66212	2.46337	0.0308791	0.360734	-3.98232
IRF2BPL	0.900387	8.87441	2.39662	0.0348028	0.377177	-4.095
PUS7L	0.899172	5.31818	1.51469	0.157188	0.597512	-5.45044
ETV5	0.898194	15.1876	1.51835	0.156275	0.596912	-5.44554
CXCL5	0.896628	8.01242	1.51113	0.158082	0.599381	-5.4552
AK7	0.895767	5.51747	1.66799	0.12264	0.556408	-5.23865
LINC00668	0.890303	3.4403	2.78908	0.0171496	0.283474	-3.42173
FANCF	0.890276	5.04572	1.57304	0.14315	0.580639	-5.37134
KIF19	0.890261	4.38962	2.53888	0.0269583	0.341157	-3.85381
PVR	0.888155	10.1307	1.48275	0.165363	0.604796	-5.49291
PAQR3	0.888059	8.33245	1.59945	0.137164	0.572326	-5.33492
CIB4	0.887932	3.5262	3.30493	0.00673931	0.178369	-2.51503
ZNF77	0.887727	4.34958	2.92886	0.01331	0.253732	-3.17734
BIRC6	0.886247	10.2408	2.57189	0.0254014	0.331716	-3.79732
MIR4421	0.883766	3.60908	2.83162	0.0158769	0.273574	-3.34754
KCNIP1	0.88297	3.67133	2.03346	0.0660635	0.46781	-4.68844
LINC01209	0.882964	4.30456	1.74087	0.108708	0.538491	-5.13366
FICD	0.882697	5.24886	1.75701	0.105822	0.533648	-5.11006
ZNF699	0.881718	6.79538	1.81623	0.0958134	0.513701	-5.02244
ZNF718	0.880121	8.2442	2.50505	0.0286507	0.351081	-3.91151
MMD	0.879701	3.57354	2.37433	0.0362176	0.384153	-4.13242
MIR1255B2	0.874326	5.58569	1.87119	0.0873021	0.49748	-4.93973
MIR4495	0.873554	3.62183	1.60582	0.135752	0.571488	-5.32607
VGLL4	0.873452	5.53087	1.50115	0.160611	0.602666	-5.46852
PGBD1	0.873202	6.61413	1.54804	0.149026	0.590397	-5.40547
TRAPPC3L	0.872922	4.39967	2.42525	0.033064	0.372285	-4.04678
ANXA2R	0.872696	5.16466	1.96851	0.0739124	0.477788	-4.79023
GM2A	0.870124	3.44433	3.75053	0.00303973	0.114469	-1.73232
PKD2L2	0.869908	4.10611	1.69306	0.117678	0.550176	-5.20283
MIR1233-1	0.869574	9.26635	2.13595	0.0552465	0.439597	-4.52485
MIR1233-2	0.869574	9.26635	2.13595	0.0552465	0.439597	-4.52485
SPATA42	0.869469	3.57768	2.76136	0.0180332	0.288152	-3.47
MIR6775	0.86896	8.79453	1.96829	0.0739403	0.477788	-4.79057
CPNE3	0.868856	8.32792	1.77622	0.102477	0.528529	-5.08182
RSBN1	0.868821	7.77469	2.00184	0.0697818	0.469258	-4.73818
SCAF4	0.867629	11.5912	2.59651	0.0242979	0.324278	-3.75507
AP000787.1	0.867341	3.39062	2.47123	0.0304464	0.359652	-3.969
TOB1-AS1	0.866373	3.7532	2.70209	0.0200761	0.301734	-3.57288
NKG7	0.866259	4.82862	2.8164	0.0163211	0.277508	-3.3741
LINC00330	0.864893	4.0058	2.03121	0.0663223	0.46781	-4.692
SP2	0.864384	4.51796	1.50678	0.15918	0.600914	-5.46101
LATS2	0.860891	7.85407	2.40959	0.0340047	0.375846	-4.07318
ZNF333	0.858154	3.6402	2.34229	0.0383491	0.389813	-4.18601
MIR6819	0.857083	10.1461	1.45483	0.172805	0.612772	-5.52954
RBM44	0.856448	3.94974	1.7278	0.111098	0.541524	-5.15268
FOXF1	0.856003	5.14267	2.06482	0.0625587	0.461	-4.63875
ZNF761	0.854733	8.26121	2.01384	0.068349	0.468301	-4.71935
MIR3202-2	0.853608	4.59116	1.45233	0.173485	0.613501	-5.53279
MCOLN2	0.851289	4.72106	1.44382	0.175817	0.615283	-5.54385
ZNF264	0.849069	6.74501	1.51848	0.156242	0.596912	-5.44536
PRB2	0.8454	4.22968	2.24025	0.0459716	0.413836	-4.35502
MIR5581	0.843831	3.99781	2.08616	0.0602744	0.453601	-4.60475
TLCD2	0.84164	4.50284	1.86539	0.0881669	0.49987	-4.94853
MCM10	0.841179	7.2191	1.53351	0.152535	0.594353	-5.42513
ZBTB44	0.840996	8.22582	1.72933	0.110815	0.541171	-5.15045
MIR2117	0.838379	4.07037	2.35822	0.0372745	0.386798	-4.15939
CLUL1	0.837001	3.652	2.71425	0.019639	0.298361	-3.5518
NFYA	0.83602	10.8416	1.57707	0.142221	0.580224	-5.3658
LCE1B	0.834454	3.64657	2.96744	0.0124105	0.24462	-3.10963
SSH3	0.833158	5.73281	2.03286	0.0661325	0.46781	-4.68939
GPR158	0.832514	3.35852	2.43336	0.0325871	0.368642	-4.0331
GRP	0.832118	5.37697	1.43605	0.177969	0.617123	-5.55391
GAS1RR	0.8289	3.54438	2.04819	0.0643951	0.465632	-4.66514
LINC01192	0.828425	3.29541	2.34755	0.0379913	0.388286	-4.17723
MIR22HG	0.826493	4.06146	2.88258	0.0144752	0.260845	-3.25842
LRRC69	0.826351	4.61202	1.95837	0.0752134	0.480664	-4.80598
MIR7641-2	0.826286	4.21859	1.98667	0.0716349	0.472689	-4.76193
OSTCP1	0.824294	4.99388	3.13839	0.00910457	0.209368	-2.80874
MIR378E	0.823306	5.22996	2.39921	0.0346422	0.376457	-4.09065
LMBR1	0.823239	7.92474	1.44927	0.17432	0.614518	-5.53677
KRTAP2-4	0.822283	5.44145	3.00526	0.011588	0.237656	-3.04318
GLOD5	0.820825	5.16909	4.27099	0.0012289	0.0694161	-0.8363
MIR647	0.820556	6.88291	2.0866	0.0602282	0.453601	-4.60405
XYLT1	0.819871	4.09291	2.64917	0.022093	0.312821	-3.66439
KRTAP5-3	0.819789	4.98416	2.19222	0.0500424	0.425862	-4.43362
GOLPH3	0.818972	6.25062	2.66295	0.0215494	0.310035	-3.6406
ZNF454	0.818419	3.72448	1.53763	0.151533	0.593062	-5.41957
PAPD5	0.817245	11.8782	1.47168	0.168281	0.606911	-5.50749
DSCR8	0.816117	3.92358	2.06099	0.062978	0.461566	-4.64485
BTNL9	0.814956	8.35129	2.15496	0.0534337	0.433679	-4.49414
FXYD7	0.814316	4.84507	2.51164	0.0283131	0.349153	-3.90029
PGLYRP2	0.813824	3.29749	2.48857	0.0295123	0.354656	-3.93954
IPMK	0.8118	10.4457	1.8422	0.0917013	0.506932	-4.98352
CSH2	0.80802	3.90788	2.38757	0.0353709	0.379718	-4.11021
PPAT	0.807936	13.4329	2.12394	0.0564223	0.443811	-4.5442
FGF12	0.80787	3.84904	2.41987	0.033384	0.37339	-4.05585
PHGR1	0.807607	4.90483	3.87519	0.00244034	0.0997043	-1.51542
MIR4731	0.807586	3.99334	2.21195	0.0483299	0.420671	-4.40141
FBXO21	0.806841	8.35139	1.68572	0.119112	0.552043	-5.21335
PARG	0.806535	5.46585	2.35271	0.0376433	0.388028	-4.16861
ZNF714	0.806152	4.61047	2.24436	0.0456384	0.413055	-4.34827
LINC00102	0.804464	3.84765	2.00019	0.0699816	0.469323	-4.74077
LRRC61	0.802884	3.33423	3.25534	0.00736977	0.18683	-2.60249
ACSM4	0.799443	4.32787	2.29426	0.0417721	0.399745	-4.26589
SPATA7	0.797969	4.03345	1.71539	0.113409	0.54551	-5.17065
SMG6	0.79765	6.00016	1.56632	0.14471	0.583749	-5.38055
WFDC3	0.797043	6.56141	1.84106	0.0918794	0.507047	-4.98524
OVOL1-AS1	0.794288	3.71444	2.89551	0.0141398	0.260035	-3.23579
CCSER2	0.79386	12.5156	1.60946	0.134953	0.571117	-5.32101
MIR4527	0.793402	3.68113	2.54713	0.0265607	0.338709	-3.83971
MIR6829	0.793244	5.04539	2.69009	0.0205169	0.304447	-3.59366
PAPD4	0.793029	10.6649	1.78063	0.101723	0.528352	-5.07531
TMEM182	0.79292	5.06153	1.44313	0.176005	0.615283	-5.54474
USP50	0.791398	3.90001	3.20631	0.00805218	0.195588	-2.68898
LINC01250	0.791206	4.42425	2.07991	0.0609357	0.455931	-4.61473
EFCAB14	0.790764	11.625	1.72029	0.112492	0.544355	-5.16357
FOXJ3	0.790264	11.8229	1.49765	0.161506	0.602689	-5.47317
SYNGR4	0.78863	3.62658	1.70062	0.116216	0.547864	-5.19196
MIR889	0.785896	3.72688	1.5385	0.151322	0.592826	-5.4184
LINC00862	0.785794	3.9146	2.01168	0.0686052	0.468301	-4.72275
MIR527	0.78555	3.60291	2.89404	0.0141777	0.260035	-3.23837
DPPA4	0.783777	4.26717	3.04833	0.0107176	0.229289	-2.96739
TCFL5	0.783707	6.91403	1.54582	0.149558	0.591132	-5.40848
MIR4704	0.783396	3.29835	2.02858	0.0666249	0.46781	-4.69614
MIR4468	0.783059	4.32101	1.72914	0.110851	0.541171	-5.15074
AL161452.1	0.782406	4.6626	1.53076	0.153209	0.594353	-5.42885
CXADR	0.782027	4.73348	1.67319	0.121596	0.555456	-5.23124
NAV2-AS5	0.781622	3.80232	1.42165	0.182016	0.619091	-5.57245
MIR589	0.781393	3.66525	2.78212	0.0173674	0.284382	-3.43386
STX19	0.780482	3.56625	2.1231	0.0565052	0.444086	-4.54555
DUSP9	0.780061	5.72769	1.61295	0.134189	0.57055	-5.31615
MIR4288	0.779103	4.36489	1.98233	0.0721733	0.473988	-4.7687
TMC4	0.779025	4.04512	2.57335	0.0253346	0.331716	-3.79482
HNRNPCL2	0.778197	3.95581	1.60425	0.1361	0.571629	-5.32826
UBR5-AS1	0.776551	4.0883	2.23506	0.0463953	0.414528	-4.36353
SPATA3-AS1	0.776347	3.73521	2.03214	0.0662152	0.46781	-4.69053
CEACAM4	0.775312	4.12273	2.68857	0.0205734	0.304447	-3.59629
FZD1	0.774297	5.27437	2.07255	0.0617227	0.45871	-4.62646
STX11	0.773663	3.2269	2.03809	0.0655349	0.46781	-4.68113
TMEM80	0.772758	5.95301	1.84781	0.0908348	0.505462	-4.97508
MIR7151	0.772011	4.14571	2.82402	0.0160971	0.275573	-3.3608
CDH13	0.770008	3.44503	2.63109	0.0228267	0.318274	-3.69557
MOGAT2	0.769342	3.02837	2.74209	0.0186737	0.291705	-3.50349
ZNF417	0.769328	9.20609	1.63937	0.128531	0.565398	-5.27914
GNA12	0.768566	9.01569	1.46798	0.169265	0.60868	-5.51234
LINC01555	0.767614	3.4303	2.24248	0.0457908	0.413296	-4.35136
MIR4419B	0.766195	6.32833	1.97575	0.0729973	0.475896	-4.77897
MIR326	0.765602	5.27898	2.09998	0.0588377	0.449598	-4.58266
MIR6867	0.76514	5.07873	1.52328	0.155051	0.59592	-5.43892
SPP1	0.764303	4.66629	2.00541	0.0693533	0.468947	-4.73259
STRC	0.763558	3.10916	3.08403	0.0100463	0.22077	-2.90454
SNORA48	0.763077	3.66162	2.50194	0.0288116	0.351339	-3.91681
MIR371A	0.762156	3.74232	1.81399	0.0961758	0.514435	-5.02578
MIR4673	0.760926	4.71355	2.81032	0.0165019	0.278892	-3.38471
KIF20A	0.76076	13.8943	1.42015	0.182442	0.619479	-5.57437
GP2	0.758771	3.58351	2.16722	0.0522942	0.431373	-4.47427
PDS5B	0.757856	8.92367	1.64739	0.126854	0.562729	-5.26783
DBH-AS1	0.757525	3.34788	2.45044	0.031604	0.365126	-4.00422
ADAMTS7	0.757349	4.22395	2.18608	0.0505863	0.427041	-4.44361
FCRL1	0.755916	3.88009	2.22469	0.0472547	0.417682	-4.38056
CAV3	0.755092	4.28237	2.29668	0.0415932	0.399548	-4.26188
VPS9D1-AS1	0.754813	5.87613	1.70449	0.115476	0.547507	-5.18639
ARHGAP25	0.752161	3.66761	1.89335	0.0840713	0.492886	-4.90603
LINC01537	0.752029	3.89934	1.63421	0.129619	0.566251	-5.2864
LINC01477	0.751627	3.79607	2.07593	0.0613594	0.457424	-4.62107
AMPD3	0.749613	3.54046	1.77945	0.101923	0.528352	-5.07704
KNCN	0.749306	5.16439	2.8501	0.0153537	0.2681	-3.31525
SRGAP1	0.748848	11.9867	1.51809	0.156339	0.596912	-5.44588
GPA33	0.748559	4.10792	2.48333	0.0297914	0.356601	-3.94844
MASP1	0.74845	3.45587	2.87584	0.0146533	0.261846	-3.27022
MIR569	0.748393	3.52091	1.81956	0.0952769	0.512817	-5.01747
SFTPD	0.748388	5.02539	2.56831	0.0255655	0.332375	-3.80344
PEX13	0.747913	8.71879	1.59913	0.137235	0.572326	-5.33536
MIR4540	0.747789	3.54736	2.53245	0.0272721	0.342335	-3.86479
COLCA2	0.747678	3.97663	2.14879	0.0540152	0.434834	-4.50411
GSC2	0.747392	3.63691	2.9452	0.0129211	0.249117	-3.14866
UBE2V1	0.746758	16.7599	2.47431	0.0302783	0.359572	-3.96377
FBXL4	0.7467	7.94048	1.58912	0.139479	0.575183	-5.34921
PHACTR2	0.745924	8.55617	1.43567	0.178074	0.617123	-5.5544
ATL2	0.745917	10.8309	1.74987	0.10709	0.536183	-5.12051
MIR196A1	0.740475	5.49138	1.53549	0.152053	0.594	-5.42247
MIR6795	0.73945	3.72936	1.60256	0.136473	0.572326	-5.3306
LINC01526	0.738135	3.45212	2.66708	0.0213889	0.30977	-3.63346
TMEM88	0.737771	4.04468	3.26721	0.0072136	0.186325	-2.58155
TRIM17	0.737025	4.698	1.91245	0.081374	0.488206	-4.87681
ALS2CR12	0.735021	4.3919	2.31668	0.0401392	0.395738	-4.22867
LINC01505	0.734662	3.81315	2.17304	0.0517611	0.430481	-4.46481
HS3ST3A1	0.733282	3.80833	2.32769	0.0393601	0.394754	-4.21035
ZNF841	0.7326	6.15246	1.91971	0.0803703	0.487007	-4.86567
LINC00927	0.73214	3.96196	2.32674	0.0394266	0.394806	-4.21193
ABCA5	0.731972	4.45538	1.82916	0.0937455	0.51082	-5.0031
NPY1R	0.729713	4.3887	1.41846	0.182923	0.619479	-5.57654
MIR575	0.729133	3.4817	2.35452	0.0375219	0.387726	-4.16559
OSBPL10-AS1	0.728057	10.5663	1.89803	0.083403	0.492319	-4.89889
N4BP2L1	0.726602	4.12369	2.75324	0.0183002	0.290198	-3.48411
LRP11	0.726437	5.61176	2.69791	0.0202286	0.302231	-3.58012
TNP2	0.725837	3.17829	2.47797	0.0300802	0.358598	-3.95756
MIR3689A	0.725721	4.93466	1.76228	0.104894	0.533392	-5.10233
MYO7B	0.725145	2.93374	2.53413	0.0271899	0.342335	-3.86192
SOX12	0.725133	3.59046	2.31016	0.0406081	0.3962	-4.23952
OGFR-AS1	0.724797	3.82231	2.19476	0.0498187	0.425468	-4.42948
LINC01450	0.724262	3.29235	2.59853	0.0242094	0.324002	-3.7516
SULT1C2P1	0.723445	4.17046	2.12865	0.055958	0.441811	-4.53661
ITGA9-AS1	0.722766	5.91575	1.62054	0.132542	0.568427	-5.30556
KIAA1671	0.721321	5.36128	1.45052	0.17398	0.614007	-5.53515
C3orf38	0.72029	8.3021	2.29705	0.0415655	0.399548	-4.26126
ERAS	0.719265	4.33953	2.20259	0.049135	0.423063	-4.4167
CEP85L	0.718076	4.21951	1.62533	0.13151	0.567325	-5.29885
MIR3922	0.717733	3.9769	2.11839	0.0569725	0.444303	-4.55311
SCEL	0.717424	3.5477	1.76015	0.105269	0.533392	-5.10546
NAALAD2	0.714885	3.51378	2.14553	0.0543252	0.435248	-4.50937
F10-AS1	0.714674	4.02374	2.43019	0.0327725	0.369993	-4.03844
MIR4666B	0.713933	3.67329	2.10563	0.0582594	0.447187	-4.5736
LRRC56	0.713306	5.28081	2.43129	0.0327084	0.369517	-4.0366
CX3CR1	0.712464	3.35624	2.48192	0.0298672	0.356817	-3.95085
AKAP4	0.712364	4.46117	2.88952	0.0142942	0.260207	-3.24627
ZBTB49	0.712297	4.14635	1.99439	0.0706866	0.471848	-4.74986
SALRNA2	0.712097	3.85632	2.55359	0.026253	0.337857	-3.82865
HTR2A-AS1	0.712071	3.35648	1.8602	0.0889479	0.501931	-4.95639
ZNF793	0.711487	4.86752	1.47975	0.166148	0.605101	-5.49686
MAST1	0.711257	4.00673	2.00993	0.0688124	0.468765	-4.72549
MIR3916	0.710815	7.89356	1.48583	0.164559	0.604796	-5.48884
KRTAP4-9	0.709985	4.58712	2.21687	0.0479118	0.419845	-4.39336
LINC01103	0.709145	3.8007	1.69671	0.116971	0.549072	-5.19759
ZNF529	0.708582	3.59883	2.09364	0.0594924	0.451708	-4.5928
LINC00410	0.708552	4.34223	1.62299	0.132013	0.567894	-5.30213
SNX13	0.708543	8.93609	1.71451	0.113574	0.54568	-5.17193
DLL4	0.707944	4.41976	2.06576	0.0624569	0.460934	-4.63726
MIR378F	0.707165	3.28775	2.73538	0.018902	0.292069	-3.51514
LINC01205	0.707009	4.00275	1.72606	0.111418	0.542379	-5.1552
SULT4A1	0.706417	4.06768	2.07383	0.0615844	0.458289	-4.62441
SETBP1	0.706385	4.19931	2.77616	0.0175558	0.284424	-3.44423
FAM167A-AS1	0.706164	3.95438	2.02497	0.0670435	0.46781	-4.70183
MIR96	0.704879	3.13152	2.32521	0.039534	0.395006	-4.21447
WDR78	0.704324	3.98338	1.59963	0.137122	0.572326	-5.33466
TSTD1	0.703588	3.58439	2.09069	0.0598002	0.452651	-4.59752
ZNF597	0.703564	7.60577	2.02564	0.0669656	0.46781	-4.70078
MIR3169	0.701217	4.07306	1.80814	0.0971283	0.516827	-5.03451
THY1	0.699752	3.52779	3.04413	0.0107994	0.23011	-2.97478
DSCAML1	0.698887	3.3697	2.18647	0.0505512	0.426959	-4.44297
MIR519E	0.697327	3.50763	1.59162	0.138916	0.575104	-5.34576
PARD6G-AS1	0.697311	4.50142	1.72366	0.111863	0.543433	-5.15868
SMAD7	0.695706	4.0024	1.97859	0.0726403	0.475325	-4.77454
AXDND1	0.694992	3.64646	3.03171	0.0110455	0.232702	-2.99666
ZNF257	0.694859	7.62621	1.77284	0.103058	0.52945	-5.08679
PCP4L1	0.694673	5.14886	2.02769	0.0667283	0.46781	-4.69755
ZNF678	0.694514	5.44882	1.59794	0.137499	0.572326	-5.337
PRB1	0.694456	3.85351	2.34091	0.0384439	0.390418	-4.18832
MIR4452	0.694162	3.66039	2.04858	0.0643517	0.465632	-4.66453
WFDC9	0.69403	4.96347	2.36148	0.0370586	0.385542	-4.15394
LINC01169	0.69124	5.60763	1.89144	0.0843448	0.492886	-4.90894
NEURL1-AS1	0.691218	3.34715	2.17376	0.0516956	0.43015	-4.46365
ADD2	0.690865	3.92201	1.82118	0.0950167	0.512527	-5.01504
TMEM247	0.690515	4.1719	1.51924	0.156053	0.596912	-5.44435
PCYT1B-AS1	0.690474	3.03975	2.71483	0.0196186	0.298361	-3.5508
GMIP	0.690139	4.32873	1.47159	0.168304	0.606911	-5.5076
TEX35	0.689946	5.41798	1.79548	0.0992183	0.5229	-5.05332
LINC01206	0.689931	4.02757	1.56041	0.146092	0.586022	-5.38862
MIR4436B1	0.688223	7.52467	1.43316	0.178775	0.617123	-5.55764
PRR34	0.687947	4.51081	1.62591	0.131387	0.567167	-5.29804
CABP1	0.687279	4.21898	2.14592	0.0542885	0.435248	-4.50875
OLFML2A	0.68667	5.84174	1.45255	0.173426	0.613422	-5.53251
GHRH	0.686025	4.14265	2.09525	0.0593252	0.450845	-4.59022
MPEG1	0.685317	3.77886	2.06986	0.0620124	0.459302	-4.63074
MIR1587	0.684675	3.86689	2.04039	0.0652737	0.46781	-4.67749
RFX3-AS1	0.684238	4.18672	1.95814	0.0752434	0.480672	-4.80634
PLEK2	0.683408	3.3487	2.34709	0.0380223	0.388367	-4.17799
KRTAP4-4	0.682664	3.75089	1.99249	0.0709186	0.472186	-4.75283
ENPP2	0.681762	3.3464	2.30783	0.0407765	0.396522	-4.24338
FRMD1	0.680582	3.97465	3.34119	0.00631317	0.172667	-2.45108
LINGO1	0.679183	5.84383	2.3563	0.037403	0.386798	-4.16261
CFAP54	0.678945	3.94578	2.12125	0.0566884	0.444238	-4.54852
PARP10	0.678548	4.36561	2.40124	0.0345167	0.376434	-4.08724
MIR3925	0.678206	4.48485	1.8346	0.0928883	0.509852	-4.99495
LINC01374	0.677764	3.12264	2.92623	0.0133736	0.254371	-3.18196
MIR4303	0.676546	3.28719	2.11323	0.0574902	0.445083	-4.56141
MIR140	0.675937	3.19146	2.50674	0.028564	0.351081	-3.90864
STAC	0.675841	3.8006	1.71789	0.11294	0.544765	-5.16704
LINC00620	0.675699	3.5622	2.29738	0.0415409	0.399548	-4.26071
MIR3649	0.675484	3.67102	1.60956	0.13493	0.571117	-5.32087
TECTA	0.675468	3.79213	1.98403	0.071962	0.473919	-4.76605
SERINC4	0.67542	4.65903	2.28613	0.0423798	0.402557	-4.27935
GAS1	0.674908	3.14844	2.29915	0.0414108	0.399548	-4.25778
ST7-AS1	0.673392	4.53618	1.7377	0.109283	0.539245	-5.13828
MIR3190	0.670872	3.51081	2.117	0.057112	0.444303	-4.55536
MIR6763	0.670484	5.40195	2.24742	0.0453918	0.412725	-4.34323
C17orf47	0.66991	4.1412	2.11921	0.0568914	0.444295	-4.5518
ZNF205	0.669701	5.77848	1.78399	0.101151	0.527309	-5.07035
ZNF202	0.669523	5.59618	1.56449	0.145135	0.584468	-5.38304
EMX2	0.668881	4.44445	1.83167	0.0933487	0.510608	-4.99933
ARHGEF5	0.668723	4.47308	1.61044	0.134738	0.571117	-5.31965
SYCP2	0.668581	3.99342	1.53491	0.152195	0.594057	-5.42325
JRKL	0.668311	4.3771	1.77488	0.102708	0.528529	-5.0838
ROPN1L	0.667813	3.44302	2.08119	0.0608001	0.455931	-4.61269
LURAP1	0.667244	5.17937	1.64153	0.128078	0.564764	-5.2761
LINC00492	0.666286	3.32463	1.81923	0.0953306	0.512817	-5.01797
CPNE9	0.665576	4.06823	2.16378	0.0526114	0.432846	-4.47984
SUMO2	0.664415	19.1814	1.73631	0.109536	0.539759	-5.1403
LCE1C	0.664032	7.86626	2.07017	0.0619791	0.459302	-4.63025
AMPH	0.663897	3.58311	2.42449	0.0331092	0.372545	-4.04807
LINC01362	0.663184	3.59289	2.04409	0.0648557	0.467144	-4.67164
ABHD14B	0.66235	3.76262	2.28496	0.042468	0.402557	-4.28129
MIR6749	0.662277	4.61461	1.63266	0.129948	0.566251	-5.28858
HEATR4	0.661969	4.48951	1.49146	0.163099	0.602689	-5.48139
CRISPLD1	0.661905	3.54363	1.82253	0.094801	0.512527	-5.01303
KLK7	0.661025	4.1642	1.60539	0.135848	0.571488	-5.32667
MIR200C	0.660936	3.90146	1.45402	0.173024	0.612947	-5.53059
KRTAP22-1	0.660731	3.73783	1.98338	0.0720426	0.473985	-4.76706
CD1B	0.660203	3.41646	2.20625	0.0488191	0.421638	-4.41073
EWSAT1	0.65968	4.07679	1.8515	0.0902683	0.50431	-4.96951
HNF1A-AS1	0.656883	4.01382	1.6736	0.121513	0.555371	-5.23065
ZNF8	0.65627	6.20104	1.43859	0.177262	0.617007	-5.55062
BCL2L2-PABPN1	0.656051	6.98292	1.92368	0.0798258	0.486721	-4.85957
IFT74-AS1	0.655899	3.64147	1.46677	0.169588	0.609194	-5.51393
MIR4725	0.655887	8.40488	1.44244	0.176196	0.615283	-5.54563
UPK1B	0.65442	3.65549	2.14964	0.0539353	0.434399	-4.50274
MIR4771-1	0.654239	4.17242	1.53276	0.15272	0.594353	-5.42615
MACROD2-IT1	0.652998	3.31645	2.40313	0.0343997	0.376358	-4.08405
GLIS1	0.652579	3.61209	2.53635	0.0270812	0.341772	-3.85812
SNORA77	0.652246	4.62834	2.22425	0.0472915	0.417682	-4.38128
MIR4496	0.651272	4.14663	1.55326	0.147782	0.588598	-5.39837
KRTAP9-2	0.651043	4.29206	1.91583	0.0809053	0.487007	-4.87163
ZP1	0.650372	3.37565	2.1364	0.055203	0.439597	-4.52412
FXYD4	0.64853	3.56011	1.87383	0.0869124	0.496764	-4.93574
MIR4447	0.647701	3.95061	1.91813	0.0805876	0.487007	-4.8681
SASH1	0.647595	4.36749	1.68148	0.119948	0.553325	-5.21941
SIGIRR	0.64571	4.37548	2.02756	0.0667433	0.46781	-4.69775
CPNE5	0.645607	4.52383	1.77294	0.10304	0.52945	-5.08664
GALR2	0.645426	4.10462	2.36656	0.036724	0.385362	-4.14544
ACOXL	0.645182	4.39621	1.42772	0.180299	0.617123	-5.56464
MIR892A	0.644491	3.79276	1.85804	0.0892735	0.50256	-4.95964
MIR7156	0.644097	4.94878	1.56754	0.144425	0.583281	-5.37888
AC079466.1	0.643879	3.34737	2.11111	0.0577036	0.445705	-4.56481
LAT	0.64267	4.45763	1.50187	0.160428	0.602248	-5.46756
ZNF331	0.642143	5.48124	1.53114	0.153115	0.594353	-5.42833
MIR586	0.641356	3.24358	1.81677	0.0957269	0.513623	-5.02164
LINC00535	0.641102	3.20707	1.92695	0.0793804	0.486721	-4.85454
C2orf88	0.639745	4.04693	1.72205	0.112163	0.544262	-5.16102
MGAT3-AS1	0.63919	4.48681	2.08332	0.0605745	0.454592	-4.60929
MIR6767	0.639109	3.65197	2.02144	0.0674552	0.46781	-4.7074
CPM	0.638403	4.16256	1.42464	0.18117	0.61771	-5.56861
NTRK3-AS1	0.637906	3.46581	2.45564	0.0313105	0.362756	-3.99541
CCDC169	0.637063	3.09483	1.96773	0.0740122	0.477804	-4.79145
LINC01350	0.635311	4.05527	2.36468	0.0368472	0.385362	-4.14858
CNGB1	0.634641	5.38623	1.7075	0.114902	0.546831	-5.18205
LINC00309	0.63437	3.36165	2.09995	0.0588407	0.449598	-4.5827
DPY19L2	0.634163	4.84293	1.82282	0.0947544	0.512527	-5.01259
LINGO4	0.63416	3.92487	1.91584	0.0809033	0.487007	-4.87161
ZNF619	0.633355	4.02835	1.6105	0.134724	0.571117	-5.31956
KCTD21	0.633124	4.80484	1.65328	0.125637	0.561119	-5.25952
NTNG1	0.632997	3.65542	2.29043	0.0420572	0.400877	-4.27223
ZNF879	0.632823	3.53654	3.27113	0.00716286	0.186325	-2.57465
CEACAM7	0.631927	3.11846	1.51838	0.156268	0.596912	-5.4455
KIAA2026	0.631245	3.63755	2.23975	0.0460125	0.413836	-4.35584
MAGEA8	0.630659	5.07964	1.6321	0.130067	0.566251	-5.28937
BIK	0.630021	5.05101	2.3562	0.0374091	0.386798	-4.16277
MOCOS	0.628898	3.74289	2.0029	0.0696552	0.469258	-4.73653
ADRA1A	0.628379	3.5866	1.99341	0.0708067	0.471848	-4.75139
ASIP	0.62832	4.21155	2.02247	0.0673352	0.46781	-4.70578
MIR4446	0.626949	3.21626	2.65443	0.0218838	0.312178	-3.65531
CD160	0.625582	3.95958	1.77662	0.102407	0.528529	-5.08122
CYGB	0.624959	3.56216	2.24629	0.0454823	0.412725	-4.34508
PTENP1	0.624649	6.82374	1.75041	0.106993	0.536017	-5.11972
KRTAP10-5	0.623875	3.71421	1.81572	0.0958967	0.513832	-5.02321
USF3	0.622058	6.31999	2.04056	0.0652547	0.46781	-4.67723
PLXDC1	0.620708	3.42838	2.03472	0.0659191	0.46781	-4.68645
NPY	0.620497	4.07497	1.67812	0.120612	0.554234	-5.2242
PAPOLB	0.620138	3.22145	2.30426	0.041036	0.397445	-4.2493
FAM120C	0.619509	4.36447	1.75113	0.106866	0.536017	-5.11867
PARP9	0.619192	8.25875	1.6511	0.126086	0.561332	-5.26259
IL6	0.618574	3.4169	2.01525	0.0681826	0.468301	-4.71714
CD180	0.618061	4.10236	1.52671	0.154202	0.595083	-5.4343
MIR4312	0.616274	3.93582	1.67956	0.120327	0.554234	-5.22215
MIR5694	0.616247	3.43215	2.26005	0.0443868	0.408897	-4.32242
PATE2	0.615594	3.41174	1.68095	0.120052	0.553416	-5.22017
EPB42	0.615037	3.91539	1.75889	0.105491	0.533392	-5.10731
ATOH8	0.613763	3.41804	3.0051	0.0115913	0.237656	-3.04345
TYROBP	0.612821	4.83659	1.82069	0.0950956	0.512527	-5.01578
TRDN	0.612755	4.54664	1.49791	0.161439	0.602689	-5.47282
LINC01298	0.612511	3.34333	2.70959	0.0198055	0.299808	-3.55989
BPI	0.612257	3.44204	1.55332	0.147767	0.588598	-5.39828
MIR466	0.612002	5.05908	1.49583	0.161972	0.602689	-5.47559
TOLLIP-AS1	0.611508	3.58007	1.99513	0.0705967	0.471645	-4.7487
ARID5B	0.611147	3.44971	1.63443	0.129572	0.566251	-5.28608
MACC1-AS1	0.610455	3.42476	1.96584	0.0742535	0.477969	-4.79439
LINC01284	0.610426	5.53255	2.10252	0.0585773	0.4484	-4.57859
LINC00881	0.610367	3.58815	1.78468	0.101034	0.527022	-5.06932
MIR4298	0.60966	3.72241	1.66408	0.123431	0.557294	-5.24421
MID1	0.608599	3.45774	1.69338	0.117615	0.550176	-5.20236
MIR3670-1	0.60756	3.50567	1.8143	0.0961264	0.514435	-5.02533
AGMO	0.607502	3.5327	1.42932	0.179849	0.617123	-5.56258
GDF2	0.606811	3.56958	1.4886	0.16384	0.603554	-5.48518
MST1R	0.606666	3.8125	1.94651	0.0767616	0.484149	-4.82435
LINC00545	0.606467	3.44311	1.62947	0.130625	0.56634	-5.29305
CPB2-AS1	0.605534	4.38284	2.07808	0.0611299	0.456472	-4.61764
EPPIN-WFDC6	0.605002	3.71325	1.57055	0.143726	0.581994	-5.37476
BIRC6-AS2	0.604201	3.06702	1.58849	0.139621	0.575328	-5.35008
PCDHB8	0.603173	4.47751	1.6658	0.123082	0.557294	-5.24175
PLXNA2	0.602547	3.85836	2.00356	0.0695749	0.469258	-4.73549
DNAJB5-AS1	0.601907	3.62221	2.13397	0.0554385	0.44001	-4.52804
EGR2	0.601741	3.27864	2.31626	0.0401696	0.395738	-4.22938
MYOCD	0.60121	3.90863	1.51148	0.157994	0.599259	-5.45474
MIR548A2	0.601059	5.8399	1.47585	0.167177	0.605614	-5.50201
MIR8079	0.600385	4.68133	1.49682	0.161719	0.602689	-5.47428
ZNF519	0.599275	6.57571	1.41118	0.185006	0.622841	-5.58584
MIR4753	0.599121	4.44687	1.87647	0.0865228	0.496231	-4.93173
ACVRL1	0.599043	3.95005	2.5926	0.0244699	0.32512	-3.76179
CCDC177	0.598437	3.64398	1.936	0.0781589	0.4853	-4.84059
WFDC2	0.597578	3.51407	2.19674	0.0496446	0.424414	-4.42624
HECW1-IT1	0.59753	4.04944	1.59306	0.138592	0.574284	-5.34377
LAMA5-AS1	0.597121	3.98436	2.60839	0.0237822	0.321547	-3.73465
ASPHD2	0.596734	4.54521	1.55134	0.148239	0.589087	-5.40099
NCMAP	0.595837	4.7441	1.76019	0.105261	0.533392	-5.10539
CLIP3	0.59564	3.72754	2.74612	0.0185379	0.290959	-3.49649
ADAMTS19-AS1	0.59538	2.93349	2.65165	0.021994	0.31269	-3.66011
SMIM5	0.594461	6.57351	1.65767	0.124736	0.55902	-5.2533
ZNF716	0.594311	3.70095	2.03179	0.0662551	0.46781	-4.69107
TMEM244	0.592486	3.64762	1.48429	0.164961	0.604796	-5.49088
MIR6772	0.590885	4.27467	2.15402	0.0535219	0.433945	-4.49566
ZNF549	0.590122	3.1873	2.007	0.0691623	0.468947	-4.73009
ARMC12	0.589983	5.1857	1.81955	0.0952795	0.512817	-5.01749
DPH6	0.589977	3.85791	1.62027	0.132599	0.568527	-5.30593
ESR2	0.587972	3.08516	2.0173	0.0679403	0.467938	-4.71391
C12orf54	0.587433	3.7247	1.79604	0.0991256	0.522739	-5.0525
CARD8-AS1	0.587111	4.72928	1.4831	0.165272	0.604796	-5.49245
ANKRD35	0.587001	3.91999	2.79486	0.0169707	0.283411	-3.41165
APOA4	0.586239	6.72363	1.64386	0.12759	0.564004	-5.27282
KRTAP16-1	0.585725	3.3762	2.32343	0.0396599	0.395495	-4.21744
EML6	0.583416	3.14845	1.65169	0.125965	0.561332	-5.26176
LCTL	0.582974	3.21853	2.28209	0.0426849	0.402557	-4.28603
LINC00375	0.582192	4.27448	2.05046	0.0641413	0.464783	-4.66154
C17orf107	0.582103	3.39871	2.36382	0.0369039	0.385362	-4.15002
CDC37L1-AS1	0.58209	5.26313	1.53292	0.15268	0.594353	-5.42593
LINC01018	0.581854	3.81625	2.02322	0.0672474	0.46781	-4.70459
SNORA35	0.5817	3.75719	1.7926	0.0996991	0.524121	-5.05759
CDH26	0.580711	3.83101	1.45357	0.173146	0.612947	-5.53117
ASGR2	0.580632	3.75221	1.42382	0.1814	0.618245	-5.56966
KRTAP13-4	0.580438	3.49114	1.74294	0.108333	0.537531	-5.13063
AFAP1L2	0.580036	3.73097	2.48309	0.0298043	0.356601	-3.94885
ANO9	0.578683	3.82756	2.81059	0.0164939	0.278892	-3.38424
KIF25	0.578435	5.57436	2.00717	0.0691419	0.468947	-4.72982
CXCR3	0.578117	4.60682	1.83927	0.0921569	0.508031	-4.98792
NCKAP1L	0.574989	3.8034	1.63186	0.130117	0.566251	-5.2897
EPB41L5	0.574056	9.24131	1.69111	0.118057	0.550462	-5.20562
SHANK2	0.573989	3.66185	1.56095	0.145965	0.586022	-5.38788
TSGA10IP	0.572793	5.47141	1.69577	0.117152	0.54977	-5.19894
DCAF8L1	0.572477	4.41341	1.50762	0.158968	0.600517	-5.45989
SHISA2	0.572474	3.15138	2.61863	0.0233463	0.318616	-3.71702
PNLIPRP2	0.571161	3.45941	1.63854	0.128705	0.565517	-5.28031
DUSP27	0.571093	4.45106	1.94356	0.0771514	0.484355	-4.82891
HPYR1	0.570407	3.36033	2.23526	0.0463794	0.414528	-4.36322
MIR1343	0.569992	4.72968	2.04423	0.0648402	0.467144	-4.67142
WWTR1-AS1	0.569621	4.13186	1.78919	0.100273	0.525658	-5.06265
DNAJC27-AS1	0.568828	5.75153	1.83161	0.0933589	0.510608	-4.99943
LINC01443	0.568478	3.55695	1.93559	0.0782142	0.485464	-4.84123
KRTAP5-2	0.567761	4.08597	1.92468	0.079689	0.486721	-4.85803
CLVS1	0.567716	3.66175	1.60719	0.135452	0.571443	-5.32417
MIR4294	0.566092	4.01682	2.21105	0.0484073	0.420671	-4.40289
PTCRA	0.564778	3.76622	1.85545	0.0896673	0.503786	-4.96356
FOLR2	0.564501	3.1876	1.93348	0.0784975	0.486505	-4.84448
GALNT8	0.563722	3.76809	1.6232	0.131967	0.567894	-5.30183
MIR93	0.563568	4.18806	1.60726	0.135436	0.571443	-5.32408
HCST	0.563553	4.72235	1.49362	0.16254	0.602689	-5.47852
KRTAP5-5	0.563005	4.12954	1.58132	0.141249	0.577641	-5.35996
MIR2392	0.56254	3.61304	2.34934	0.0378698	0.388128	-4.17423
CLLU1OS	0.562203	4.06026	1.62962	0.130593	0.56634	-5.29284
FOXN1	0.560668	4.05541	1.94084	0.0775124	0.48442	-4.83312
ZNF350	0.560156	5.04784	1.68326	0.119597	0.552296	-5.21687
LINC01490	0.55934	3.34718	1.84878	0.0906858	0.504967	-4.97362
CDSN	0.559203	5.22145	1.58842	0.139637	0.575328	-5.35018
MIR4279	0.558538	3.3908	1.90116	0.0829591	0.491102	-4.89411
MIR940	0.558488	4.4729	1.74951	0.107155	0.536347	-5.12104
EBF2	0.558486	3.4704	1.96277	0.0746459	0.478605	-4.79915
MIR5589	0.558116	3.6016	1.85195	0.0902009	0.504204	-4.96885
LINC00882	0.558051	3.37054	1.63025	0.130459	0.56634	-5.29195
NYX	0.558009	4.13161	1.64872	0.126579	0.562474	-5.26596
F11-AS1	0.557094	3.33292	1.51343	0.157504	0.59821	-5.45213
C16orf46	0.557082	3.98836	1.54888	0.148824	0.590397	-5.40432
ARAP1-AS2	0.556942	3.31665	2.11509	0.0573028	0.444625	-4.55842
SESN3	0.5563	3.16565	1.44642	0.175102	0.614957	-5.54048
AP1S3	0.55564	6.14504	1.64776	0.126777	0.562729	-5.26731
C1QTNF3	0.555412	3.70353	1.78593	0.100822	0.526405	-5.06747
LCE1E	0.554959	11.6284	1.42334	0.181535	0.618334	-5.57027
KRTAP4-12	0.554771	3.13989	1.76855	0.1038	0.531237	-5.09311
RASGEF1C	0.554621	3.5861	1.72246	0.112087	0.544048	-5.16042
AC090673.1	0.554206	3.24879	1.52793	0.153902	0.594828	-5.43266
POMC	0.554204	3.73568	1.54393	0.150012	0.591515	-5.41105
CRB3	0.554063	6.08694	1.83035	0.0935573	0.51082	-5.00132
MIR3662	0.554043	3.26397	1.53549	0.152054	0.594	-5.42247
MIR181B1	0.553381	4.45037	1.64044	0.128306	0.564948	-5.27764
ARHGAP26-IT1	0.553335	3.8554	1.54542	0.149654	0.591206	-5.40903
MIR4277	0.552995	4.06978	2.10479	0.0583449	0.447615	-4.57495
C7orf43	0.552968	4.62585	1.83918	0.0921717	0.508031	-4.98807
MIR1910	0.552554	7.21838	1.46995	0.16874	0.607702	-5.50976
MIR3197	0.55248	3.3832	2.30046	0.0413142	0.39922	-4.2556
MIR7152	0.552217	3.38492	1.68088	0.120066	0.553416	-5.22027
LRRC32	0.552083	4.45525	1.60245	0.136497	0.572326	-5.33075
BSX	0.552065	3.33621	2.06177	0.0628926	0.461505	-4.64361
MIR28	0.551174	3.21033	1.83339	0.0930781	0.510353	-4.99676
CRABP2	0.551167	3.82627	1.75287	0.106555	0.535737	-5.11612
MAP6	0.550838	4.78233	1.69905	0.116519	0.548182	-5.19422
MIR378A	0.549333	4.74568	1.60432	0.136084	0.571629	-5.32816
HAL	0.549065	4.27035	2.35061	0.0377841	0.388128	-4.17211
AANAT	0.546785	3.07395	2.07901	0.0610307	0.456209	-4.61616
ANKRD34B	0.546229	3.47448	2.1035	0.0584769	0.447999	-4.57702
ARSD-AS1	0.545479	3.88198	1.72385	0.111828	0.543433	-5.1584
C2CD4B	0.545077	3.20798	2.15924	0.0530334	0.432855	-4.48721
ADORA2A	0.54472	6.6261	2.02997	0.0664648	0.46781	-4.69395
LINC00494	0.544717	2.95436	1.90264	0.0827491	0.490745	-4.89184
MIR4283-1	0.544622	3.49793	2.14335	0.0545338	0.436297	-4.5129
RBM14-RBM4	0.544479	5.90556	1.57458	0.142794	0.580311	-5.36922
ADPGK-AS1	0.543685	3.46362	1.58014	0.141519	0.578342	-5.36159
SOCS2-AS1	0.543354	4.88244	1.86336	0.0884709	0.500581	-4.95159
MIR4460	0.542731	4.34651	1.84661	0.09102	0.506158	-4.97689
LPL	0.541924	3.77737	1.66581	0.123081	0.557294	-5.24175
ABCA12	0.541917	3.26809	1.42993	0.17968	0.617123	-5.5618
AQP3	0.541147	4.01042	1.7225	0.112081	0.544048	-5.16037
MIR3180-4	0.540985	3.33492	1.4821	0.165533	0.604796	-5.49376
MIR4252	0.540497	5.28442	1.4498	0.174174	0.614391	-5.53608
TSPAN12	0.540377	5.21806	1.85732	0.0893832	0.502567	-4.96074
LINC00904	0.539552	3.38524	1.99139	0.0710542	0.47249	-4.75456
RIPK3	0.538769	3.67333	1.86199	0.0886774	0.501175	-4.95367
ENDOD1	0.538102	4.9919	1.53189	0.152932	0.594353	-5.42733
POU2AF1	0.538017	3.70141	1.49869	0.161239	0.602689	-5.47179
IGF2BP2-AS1	0.53799	3.27106	2.42191	0.0332626	0.373173	-4.05242
SNORA72	0.53788	3.47273	1.44236	0.176218	0.615283	-5.54574
LINC01419	0.53775	3.46831	2.15817	0.0531333	0.43312	-4.48894
EFCAB1	0.537736	4.43088	1.99023	0.0711968	0.472503	-4.75637
MARCO	0.536112	4.4537	1.5449	0.149779	0.591348	-5.40973
HERC6	0.536049	4.99614	1.46556	0.169913	0.609701	-5.51552
ANKRD30A	0.534675	3.55556	1.84952	0.090572	0.504967	-4.9725
LEXM	0.534627	3.47188	1.58828	0.139669	0.575328	-5.35037
MIR6812	0.533654	4.67211	1.67449	0.121335	0.55531	-5.22938
MIR3935	0.53339	3.75476	2.33438	0.0388939	0.391882	-4.19921
TSPAN18	0.533173	4.10186	1.54043	0.150854	0.591919	-5.41578
MIR618	0.531733	2.98804	1.75203	0.106705	0.535834	-5.11736
NCBP2-AS1	0.530877	3.84965	2.11627	0.0571847	0.444303	-4.55652
AGXT2	0.530727	3.57554	1.91014	0.0816964	0.488631	-4.88036
SIGLEC10	0.530649	4.04707	1.67103	0.122029	0.555879	-5.23432
MYL7	0.530596	4.05073	1.8797	0.0860487	0.495908	-4.92682
MIR874	0.529981	3.66611	1.84885	0.0906753	0.504967	-4.97351
OR2B4P	0.529924	3.23255	1.75208	0.106696	0.535834	-5.11728
LINC00880	0.529491	3.47807	1.87279	0.087065	0.49697	-4.93731
KANSL1-AS1	0.528686	6.07425	1.66373	0.123501	0.557294	-5.2447
MIR6801	0.528536	4.38065	1.44272	0.17612	0.615283	-5.54527
SH3GL3	0.528346	3.90703	1.50724	0.159062	0.600605	-5.46039
MATN1-AS1	0.52615	2.83917	1.56616	0.144746	0.583749	-5.38077
MIR3166	0.525468	3.19875	1.64717	0.126901	0.562729	-5.26815
ZBP1	0.524214	3.30938	1.75955	0.105374	0.533392	-5.10633
FBN2	0.523868	3.8278	1.63077	0.130349	0.56634	-5.29123
SOSTDC1	0.523859	3.8204	1.74895	0.107254	0.536466	-5.12185
MIR217	0.522599	3.13368	2.01178	0.0685929	0.468301	-4.72259
RIMS2	0.522427	3.29744	1.69671	0.116971	0.549072	-5.19759
TPH1	0.521533	3.31497	2.14282	0.0545843	0.436493	-4.51375
TMC6	0.521128	6.20966	1.83372	0.0930272	0.51024	-4.99627
ADAMTS12	0.520311	3.46289	1.65692	0.12489	0.559412	-5.25436
MMP14	0.520022	3.16509	2.19193	0.0500672	0.425862	-4.43408
ACVR2B-AS1	0.519953	3.4139	2.43488	0.0324981	0.368129	-4.03052
MIR2278	0.519522	4.73146	1.53092	0.153169	0.594353	-5.42863
PRR27	0.518439	3.17126	1.70683	0.115029	0.547076	-5.18302
TRPC7-AS2	0.518095	5.08241	1.88045	0.0859391	0.495908	-4.92568
MAPT-IT1	0.516514	2.95929	1.49133	0.163132	0.602689	-5.48156
LRP2	0.515812	3.72061	1.69956	0.116421	0.548171	-5.19349
MIR4799	0.514795	3.45009	2.45567	0.0313087	0.362756	-3.99536
CCDC40	0.514333	3.94512	1.53082	0.153193	0.594353	-5.42877
CCRL2	0.514077	4.2584	1.6715	0.121933	0.555879	-5.23364
TJP2	0.512973	4.58683	1.74575	0.107828	0.537019	-5.12653
ADAM28	0.512886	3.71089	1.57101	0.143621	0.581705	-5.37413
C11orf88	0.51214	3.36005	1.71296	0.113868	0.54568	-5.17418
LRP1B	0.511965	3.76646	1.81789	0.095546	0.513389	-5.01997
SPATA12	0.511397	3.69114	1.62989	0.130535	0.56634	-5.29246
KRTAP10-1	0.511225	4.34994	1.61467	0.133814	0.570411	-5.31375
OOEP	0.510975	3.44167	1.67858	0.120521	0.554234	-5.22355
LINC00940	0.510209	4.71334	1.93651	0.078091	0.485058	-4.83981
PTN	0.51003	5.82717	1.58234	0.141015	0.577529	-5.35855
LINC01098	0.508806	4.14726	1.99393	0.0707426	0.471848	-4.75057
PLSCR4	0.508206	2.80985	2.15699	0.0532432	0.433379	-4.49085
LINC00977	0.507967	4.3234	1.49149	0.163092	0.602689	-5.48135
MEI1	0.507813	3.01042	1.88357	0.0854832	0.495252	-4.92093
LRRC36	0.507483	4.09048	1.92627	0.0794728	0.486721	-4.85558
RNF133	0.506577	3.43849	1.48435	0.164947	0.604796	-5.4908
LRRC66	0.505941	3.74334	1.4922	0.162908	0.602689	-5.48041
CPA5	0.505776	3.55953	2.02405	0.0671507	0.46781	-4.70328
SEMA3B-AS1	0.505474	4.36998	1.65644	0.124988	0.559701	-5.25504
PCBP3	0.505266	3.44124	1.8895	0.0846243	0.494065	-4.9119
G3BP2	0.505206	15.0523	1.45784	0.171988	0.611244	-5.5256
FOXL2NB	0.504501	3.44219	1.87982	0.0860312	0.495908	-4.92664
CCR2	0.504464	5.36781	1.85375	0.0899254	0.503852	-4.96612
GOLGA8Q	0.503991	3.52554	2.0637	0.0626811	0.461	-4.64053
XKR5	0.503818	3.67296	2.06437	0.0626086	0.461	-4.63948
VSIG10L	0.500881	3.54327	1.75317	0.106503	0.535631	-5.11569
ANO8	0.500813	6.13281	1.44595	0.175231	0.615154	-5.54109
KBTBD12	0.499782	4.33073	1.61837	0.133011	0.569394	-5.30859
TRAPPC9	0.499706	5.31373	1.47731	0.166792	0.605614	-5.50008
PCDH7	0.499372	3.63695	1.44265	0.17614	0.615283	-5.54537
RGMA	0.498957	5.70966	1.78356	0.101223	0.52738	-5.07097
LRRTM3	0.498807	3.90618	1.55132	0.148243	0.589087	-5.40101
AASS	0.498722	5.09679	1.66719	0.122802	0.556876	-5.23979
MIR7641-1	0.498449	5.12739	1.48092	0.165841	0.60494	-5.49532
OSR2	0.498073	3.28893	2.02145	0.0674538	0.46781	-4.70738
LRCOL1	0.496998	3.16961	1.75774	0.105692	0.533392	-5.10898
RNF215	0.49686	3.52436	1.92352	0.0798481	0.486721	-4.85982
NINJ2	0.496791	6.04554	1.41858	0.182889	0.619479	-5.57638
GJA4	0.496449	4.05675	1.58423	0.140585	0.576826	-5.35595
MIR6858	0.496114	6.71763	2.06428	0.0626175	0.461	-4.63961
MYO15A	0.494758	3.51171	2.23242	0.0466127	0.415809	-4.36787
GSN-AS1	0.493442	3.85851	2.02354	0.06721	0.46781	-4.70409
GALNT16	0.493314	5.26983	1.41495	0.183926	0.620322	-5.58103
LRRN4	0.492953	3.43447	1.42737	0.180397	0.617123	-5.56509
MIR3196	0.491843	3.69154	2.31595	0.0401918	0.395738	-4.22989
ZNF185	0.491547	4.64812	1.51021	0.158314	0.59979	-5.45643
EVPLL	0.491154	4.54112	1.46981	0.168779	0.607712	-5.50995
FKRP	0.490134	3.89949	1.79672	0.0990122	0.522468	-5.05149
MIR4729	0.489419	3.90185	1.74736	0.107539	0.536513	-5.12418
OTX2	0.48893	2.94597	2.10456	0.0583684	0.447615	-4.57532
ZNF865	0.4884	3.31682	1.61002	0.134829	0.571117	-5.32023
LRRK2	0.488278	3.47059	1.48656	0.16437	0.60476	-5.48787
MYADML	0.488226	5.92862	1.49826	0.16135	0.602689	-5.47237
CCL4L2	0.487667	3.42701	1.51992	0.155883	0.596901	-5.44343
TXNDC2	0.487491	4.49082	2.54779	0.0265288	0.338559	-3.83857
TMEM210	0.486672	3.69747	1.65579	0.125121	0.560151	-5.25596
CEACAM6	0.484737	5.4874	1.51727	0.156542	0.597307	-5.44698
C2orf50	0.484226	4.02908	1.56396	0.145261	0.584468	-5.38378
MIR4432	0.484135	3.19747	1.71397	0.113677	0.54568	-5.17272
ZNF728	0.483893	5.72844	1.51066	0.158199	0.599633	-5.45583
MIR4535	0.483882	3.33964	1.64324	0.127719	0.564278	-5.27369
MIR583	0.483808	2.78013	1.9095	0.0817858	0.488631	-4.88134
ZNF492	0.483773	5.23628	1.56251	0.145599	0.585558	-5.38575
ARHGAP8	0.483726	3.40644	1.5602	0.146143	0.586022	-5.38892
ANKRD53	0.483562	3.20575	1.632	0.130087	0.566251	-5.2895
LINC01048	0.483172	3.65458	1.55232	0.148006	0.5887	-5.39965
CD72	0.48207	4.23014	1.45762	0.172047	0.611244	-5.52589
RAPGEF5	0.482051	3.9971	1.54104	0.150708	0.591853	-5.41496
MIR1289-2	0.481308	4.33988	1.53005	0.153381	0.594353	-5.4298
PDZD9	0.481242	4.20159	1.51637	0.156768	0.597307	-5.44819
GLRA2	0.481085	3.35159	1.57491	0.142718	0.580311	-5.36877
MIR491	0.4793	3.20681	1.50321	0.160086	0.60204	-5.46577
SLAMF1	0.478886	2.99627	1.76867	0.10378	0.531237	-5.09294
C8orf46	0.477488	4.34922	1.63674	0.129083	0.565913	-5.28284
ARHGAP30	0.476183	3.66771	1.96366	0.0745319	0.478605	-4.79777
CNTN2	0.476157	3.87155	1.94225	0.0773248	0.484355	-4.83093
LPAR5	0.475644	3.15072	1.84545	0.0911985	0.506481	-4.97863
MIR1257	0.475413	5.15756	1.47258	0.168041	0.606866	-5.5063
TAF7L	0.475407	3.64164	1.64849	0.126626	0.562474	-5.26628
RPS6KA2-IT1	0.475053	3.2789	1.50169	0.160473	0.602284	-5.4678
STEAP2-AS1	0.475044	3.10684	1.48593	0.164533	0.604796	-5.4887
ACSM2B	0.474967	3.57945	1.43738	0.177598	0.617123	-5.55218
MIR610	0.474858	5.04336	1.55021	0.148507	0.589718	-5.40251
PTGER2	0.474331	3.49854	1.59862	0.137348	0.572326	-5.33606
GPX6	0.474327	4.60201	1.92246	0.0799927	0.486721	-4.86144
LIM2	0.473794	2.87339	2.07127	0.0618599	0.45907	-4.62849
GSTA2	0.472842	3.98461	1.90882	0.0818804	0.488631	-4.88238
SSTR3	0.471697	5.84151	1.41817	0.183006	0.619559	-5.57691
VLDLR	0.470951	4.47982	1.62744	0.13106	0.566441	-5.2959
TFPI2	0.470521	2.97573	1.96065	0.0749192	0.479791	-4.80244
MIR18B	0.470029	3.13427	1.9195	0.0803994	0.487007	-4.866
ANKRD34A	0.469405	3.11502	1.63258	0.129964	0.566251	-5.28869
LINC00698	0.468813	5.35139	1.5424	0.150379	0.591853	-5.41311
C1orf194	0.468235	4.03893	2.20757	0.0487049	0.421638	-4.40856
ARSF	0.467123	3.35575	1.53427	0.152351	0.594327	-5.42411
KRTAP6-1	0.465939	4.52798	1.55956	0.146292	0.586022	-5.38978
ITGA2B	0.465888	4.03346	1.53534	0.152091	0.594	-5.42267
MIR4311	0.465681	5.61935	1.56781	0.144363	0.583281	-5.37851
MIR211	0.46559	3.7856	1.75215	0.106684	0.535834	-5.11718
FGF1	0.46509	4.60603	1.59765	0.137565	0.572326	-5.33741
MIR3663	0.464978	5.15121	1.66017	0.124225	0.557921	-5.24975
HYAL1	0.46489	4.96979	1.63199	0.130089	0.566251	-5.28951
ADAMTS20	0.464218	3.17326	2.02289	0.0672856	0.46781	-4.70511
AGBL1	0.464085	3.71078	1.49032	0.163393	0.602689	-5.48289
MIR3976HG	0.463426	4.66533	1.46489	0.170092	0.609701	-5.51639
VPREB1	0.463073	3.69238	1.76753	0.103978	0.531346	-5.09461
TMEM204	0.463063	3.27411	2.26273	0.0441768	0.408138	-4.31801
PCP4	0.462832	4.72242	1.49719	0.161624	0.602689	-5.47378
TMEM198	0.462453	3.65329	1.69992	0.116352	0.548064	-5.19298
LINC01514	0.461894	3.35821	2.13293	0.0555396	0.440366	-4.52971
OTUD7A	0.461035	4.31772	1.58612	0.140157	0.57559	-5.35334
KIDINS220	0.460605	4.18109	1.71883	0.112765	0.544355	-5.16568
VWC2L	0.46019	3.59014	2.01383	0.0683496	0.468301	-4.71936
FOXD4L6	0.459196	3.58993	1.7729	0.103048	0.52945	-5.08671
CCDC182	0.458444	3.49599	1.78148	0.101576	0.528352	-5.07404
GSX1	0.457846	4.19264	2.10803	0.0580151	0.446436	-4.56975
MIR4695	0.456469	4.89439	1.93165	0.0787436	0.486721	-4.8473
AVPR2	0.455663	4.71186	1.45216	0.17353	0.613532	-5.53301
BMP5	0.45538	3.86494	1.85227	0.0901516	0.50416	-4.96836
TMEM91	0.45518	4.01889	1.44827	0.174592	0.614693	-5.53806
LINC01391	0.454973	3.07515	2.01185	0.0685842	0.468301	-4.72247
ADIG	0.454377	3.87348	1.59415	0.138346	0.573734	-5.34225
C9orf66	0.45423	4.06037	1.82652	0.094164	0.511933	-5.00705
TRANK1	0.454135	3.88285	1.67058	0.12212	0.555879	-5.23496
LINC00242	0.453734	3.23402	1.75203	0.106706	0.535834	-5.11736
MADCAM1	0.453637	4.70916	1.74263	0.108391	0.53758	-5.1311
CLPSL2	0.453537	3.3531	1.59887	0.137292	0.572326	-5.33572
C16orf71	0.453376	3.24181	1.49142	0.163108	0.602689	-5.48144
FLT3LG	0.452865	4.04562	1.60046	0.13694	0.572326	-5.33352
TGM6	0.45232	5.62792	1.46282	0.170647	0.610059	-5.5191
GAS6-AS2	0.452249	3.90632	1.51007	0.158348	0.59979	-5.45661
GPR135	0.45203	3.70523	1.9493	0.0763952	0.483865	-4.82004
TENM4	0.451918	3.06232	1.59774	0.137545	0.572326	-5.33729
SH2D1B	0.450839	3.54602	1.57326	0.1431	0.580575	-5.37104
DCST2	0.450746	3.09478	1.53034	0.15331	0.594353	-5.42941
MIR3186	0.450505	3.11099	1.69303	0.117684	0.550176	-5.20287
CEL	0.450288	4.08945	1.5228	0.155169	0.59592	-5.43956
STAR	0.449574	5.05325	1.54106	0.150704	0.591853	-5.41494
RYR1	0.449225	3.94979	1.56738	0.144463	0.583291	-5.3791
SBSN	0.448316	3.20031	1.86871	0.0876712	0.498338	-4.9435
GPR50	0.448301	3.17967	1.66805	0.122628	0.556408	-5.23856
ARGFX	0.448048	3.78649	1.42676	0.18057	0.617123	-5.56588
LINC00683	0.447815	3.45028	1.60572	0.135774	0.571488	-5.3262
MIR125A	0.44688	3.6507	2.07991	0.0609358	0.455931	-4.61473
ENTPD1	0.445175	3.55303	1.62836	0.130863	0.566441	-5.29461
LCE3A	0.444998	4.04958	1.91597	0.0808866	0.487007	-4.87142
NRK	0.44478	4.06079	1.60529	0.135868	0.571488	-5.3268
LYPD3	0.443562	3.34029	1.74286	0.108349	0.537531	-5.13076
CASKIN1	0.442039	3.92776	1.82237	0.094826	0.512527	-5.01326
LINC01565	0.441746	3.29627	2.0739	0.0615774	0.458289	-4.62431
LINC01044	0.440833	2.97012	1.48149	0.165693	0.604796	-5.49457
TUB	0.440505	5.42225	1.46054	0.17126	0.610782	-5.52208
PAG1	0.440317	3.24871	1.51495	0.157123	0.597512	-5.45009
LCE1A	0.44006	3.80044	1.88669	0.0850299	0.494065	-4.91617
LCE1D	0.44003	3.62136	1.93818	0.0778675	0.484922	-4.83723
MIR4462	0.439268	2.97428	1.74766	0.107486	0.536513	-5.12375
ASB12	0.439154	3.41583	1.63602	0.129236	0.566075	-5.28385
GPC1	0.43843	3.34793	1.70346	0.115671	0.547507	-5.18787
MBLAC1	0.437243	3.1131	1.65518	0.125247	0.560267	-5.25683
SSTR5-AS1	0.437225	5.16925	1.74464	0.108028	0.537336	-5.12816
MIR1538	0.436865	3.55746	1.64607	0.127129	0.562852	-5.2697
SYT13	0.436653	3.64727	1.76515	0.104393	0.532465	-5.09812
MIR455	0.43645	3.15455	1.52288	0.15515	0.59592	-5.43946
DMRTC2	0.435926	4.47119	2.18511	0.0506734	0.427347	-4.4452
SH2D3C	0.435234	3.50056	1.54872	0.148863	0.590397	-5.40454
LTK	0.433445	3.35135	1.52254	0.155233	0.59592	-5.43991
SNORA20	0.432611	3.52066	1.49403	0.162434	0.602689	-5.47797
PCDH12	0.432578	3.32749	1.41923	0.182703	0.619479	-5.57554
HSD17B3	0.431059	3.41375	1.45041	0.174009	0.614007	-5.53529
HACD4	0.430501	3.32398	2.05291	0.0638694	0.464369	-4.65767
C19orf57	0.429481	3.05719	1.49706	0.161658	0.602689	-5.47396
SSUH2	0.427882	3.77725	1.66522	0.1232	0.557294	-5.24258
PHOX2B	0.427006	4.07704	1.4171	0.18331	0.619983	-5.57827
MIR4276	0.426418	3.28966	1.65837	0.124592	0.55882	-5.2523
DAZ2	0.4264	3.46087	1.85802	0.0892765	0.50256	-4.95967
LINC00656	0.425974	3.28338	2.03487	0.0659016	0.46781	-4.68621
IGLL1	0.424775	3.78449	1.73327	0.110091	0.540787	-5.14472
FCRLB	0.424625	3.69379	1.44534	0.175398	0.615212	-5.54187
PCOLCE-AS1	0.423964	3.23671	1.49024	0.163414	0.602689	-5.483
LMOD3	0.423808	3.32886	1.41874	0.182843	0.619479	-5.57617
C3orf20	0.423486	3.95993	1.65053	0.126205	0.56142	-5.26341
CPZ	0.42294	4.07916	1.49561	0.162028	0.602689	-5.47588
NGF	0.422106	3.07995	1.69374	0.117546	0.550176	-5.20185
NUP210L	0.422033	3.6059	1.41806	0.183037	0.619559	-5.57705
HIP1R	0.421303	3.56327	1.56397	0.145257	0.584468	-5.38375
CDIP1	0.420485	3.43936	2.12099	0.056714	0.444238	-4.54894
LINC00598	0.419564	4.02346	1.4446	0.1756	0.615283	-5.54283
LENEP	0.419207	3.41862	1.79439	0.099401	0.523371	-5.05495
CCK	0.418551	4.44462	1.44887	0.174431	0.614523	-5.5373
TEX37	0.417482	3.14121	1.66099	0.124058	0.557851	-5.24859
PRODH2	0.41652	3.35663	1.54149	0.1506	0.591853	-5.41435
SPRR1B	0.416399	3.53546	1.75881	0.105504	0.533392	-5.10742
CTD-2350J17.1	0.415413	3.1241	1.58498	0.140416	0.576352	-5.35492
FEZF1-AS1	0.41459	3.23238	1.43252	0.178954	0.617123	-5.55846
KRTAP4-3	0.414485	3.40741	1.67373	0.121488	0.555371	-5.23048
MESP2	0.414452	3.6404	1.66273	0.123704	0.557364	-5.24612
JAK3	0.413349	4.69347	1.57537	0.142613	0.580311	-5.36814
TTBK1	0.413309	3.9884	1.45135	0.173751	0.613541	-5.53406
RNF216-IT1	0.412628	3.67457	1.42065	0.1823	0.619479	-5.57373
MIR346	0.411836	4.32228	1.58166	0.141171	0.577622	-5.35949
STMN2	0.411691	3.82462	1.56567	0.144862	0.583923	-5.38144
FBXL15	0.411238	3.47409	1.6199	0.13268	0.568587	-5.30646
FGF12-AS2	0.410852	3.90051	1.42882	0.179992	0.617123	-5.56323
GPR83	0.410761	3.64034	1.60032	0.136969	0.572326	-5.3337
PCDHB5	0.40929	3.14269	1.92927	0.0790649	0.486721	-4.85096
FATE1	0.407879	3.9458	1.52009	0.155842	0.596901	-5.44321
CNKSR1	0.406338	2.87868	1.81161	0.0965628	0.515551	-5.02934
JSRP1	0.406267	4.15982	1.64118	0.12815	0.564764	-5.27659
HSD11B1L	0.404565	3.00256	1.79704	0.0989582	0.522468	-5.051
ANXA13	0.40297	3.43586	1.49056	0.163331	0.602689	-5.48258
FOXE1	0.40224	3.21798	1.82059	0.0951112	0.512527	-5.01592
NRIP2	0.401787	3.42104	1.74913	0.107222	0.536466	-5.12159
MBD3L2	0.401623	4.55043	1.56861	0.144176	0.582691	-5.37741
MBD3L2B	0.401623	4.55043	1.56861	0.144176	0.582691	-5.37741
MIR6891	0.400469	3.81924	1.45629	0.172408	0.61188	-5.52763
MIR4529	0.400092	4.18036	1.4232	0.181577	0.618348	-5.57046
VPREB3	0.398423	3.21691	1.48465	0.164866	0.604796	-5.49039
TBX10	0.398334	4.36328	1.52512	0.154594	0.595156	-5.43644
LLPH-AS1	0.397988	3.02653	1.67623	0.120989	0.554693	-5.22691
DNHD1	0.397231	3.0325	1.45151	0.173709	0.613541	-5.53386
MIR26A2	0.396018	3.35202	1.73872	0.109099	0.53861	-5.1368
IGLL5	0.395456	3.56186	1.4333	0.178737	0.617123	-5.55746
LINC00605	0.394845	3.24791	1.67733	0.120771	0.554496	-5.22534
HOXA6	0.391032	2.93701	1.96382	0.0745116	0.478605	-4.79752
MIR661	0.390634	4.61833	1.6258	0.131409	0.567167	-5.29819
DCDC1	0.390201	3.74698	1.5466	0.14937	0.591054	-5.40742
TM4SF19-AS1	0.388728	4.24664	1.48292	0.165319	0.604796	-5.49268
C19orf81	0.388413	3.19436	1.83724	0.0924748	0.50837	-4.99098
AMZ1	0.387902	4.18306	1.80986	0.0968469	0.51622	-5.03194
KLK3	0.387767	5.27338	1.52027	0.155796	0.596901	-5.44296
ZNF213	0.387581	3.20804	1.53833	0.151364	0.592826	-5.41863
LINC00582	0.387521	3.47492	1.53105	0.153136	0.594353	-5.42845
MIR6774	0.387448	3.1186	1.47885	0.166386	0.605276	-5.49805
MIR4418	0.387141	7.54517	1.54226	0.150413	0.591853	-5.4133
BOLA1	0.386484	4.76071	1.42583	0.180833	0.617408	-5.56708
PCDH10	0.38538	3.61218	1.83849	0.0922799	0.508128	-4.98911
ZPBP	0.383596	3.87451	1.70199	0.115955	0.547507	-5.19
MYL2	0.383114	3.1454	1.52369	0.154948	0.59592	-5.43836
KRTAP23-1	0.381509	3.72268	1.69824	0.116675	0.548447	-5.19538
LINC00051	0.3811	3.69262	1.48265	0.165391	0.604796	-5.49304
CBLN1	0.380958	3.04877	1.64661	0.127016	0.562729	-5.26893
MIR4642	0.380311	5.62021	1.45763	0.172045	0.611244	-5.52588
LINC00161	0.379731	3.13932	1.54075	0.150777	0.591853	-5.41535
LAYN	0.379554	3.28983	1.70259	0.115839	0.547507	-5.18913
LINC00968	0.378793	3.36443	1.49738	0.161576	0.602689	-5.47354
UPK2	0.377892	3.58918	1.5639	0.145275	0.584468	-5.38386
INSL4	0.377357	3.20562	1.72132	0.1123	0.544355	-5.16208
CDK18	0.376276	3.45974	1.49867	0.161244	0.602689	-5.47182
LRRC15	0.373447	3.72086	1.56881	0.14413	0.582691	-5.37714
FRMD5	0.373038	4.30507	1.69323	0.117644	0.550176	-5.20258
TTLL2	0.372995	3.43803	1.48196	0.165569	0.604796	-5.49394
GPR31	0.371763	3.77587	1.72372	0.111852	0.543433	-5.15859
ZNF816	0.370738	5.54794	1.53692	0.151706	0.59346	-5.42053
HSH2D	0.369722	3.35145	1.61337	0.134098	0.57045	-5.31557
STEAP4	0.367486	4.26696	1.46095	0.171151	0.610635	-5.52155
ZNF541	0.366775	3.54839	1.76846	0.103817	0.531237	-5.09325
LINC00624	0.363645	3.18201	1.48353	0.165159	0.604796	-5.49188
GPSM3	0.362882	3.90815	1.48051	0.16595	0.60494	-5.49586
MROH2B	0.362203	3.28367	1.55538	0.147278	0.587612	-5.39548
ADAD1	0.362185	3.3015	1.44774	0.17474	0.61478	-5.53877
MIR608	0.36211	3.29299	1.5861	0.140162	0.57559	-5.35337
TMEM114	0.361821	3.49963	1.43459	0.178376	0.617123	-5.55579
MIR4722	0.360758	5.97459	1.42554	0.180914	0.617463	-5.56744
ODF3L1	0.357362	3.18155	1.48411	0.165009	0.604796	-5.49112
HMGA2	0.355862	3.86973	1.44899	0.174396	0.614523	-5.53713
IL16	0.353104	3.47282	1.50842	0.158766	0.600339	-5.45883
ASCL5	0.351467	3.15345	1.48235	0.165468	0.604796	-5.49343
LINC01624	0.351165	3.21226	1.43273	0.178895	0.617123	-5.55819
MIR645	0.347508	3.56456	1.5812	0.141276	0.577641	-5.36012
XXYLT1-AS1	0.346656	3.07355	1.46646	0.16967	0.609352	-5.51433
MTUS2	0.345981	3.4797	1.4386	0.177259	0.617007	-5.5506
KIAA1614	0.341762	3.90539	1.5123	0.157786	0.598877	-5.45363
SERTAD2	0.341546	3.81035	1.48293	0.165316	0.604796	-5.49267
PCP2	0.340866	3.82712	1.59348	0.138497	0.574077	-5.34318
SI	0.34057	3.46505	1.51856	0.156223	0.596912	-5.44526
NXPH3	0.340524	3.42694	1.59587	0.137961	0.572984	-5.33987
TIRAP	0.338212	3.3048	1.49029	0.163402	0.602689	-5.48294
CXCL17	0.336565	4.65796	1.51499	0.157114	0.597512	-5.45004
MIR1225	0.335903	3.27338	1.52987	0.153426	0.59439	-5.43005
GGT6	0.3355	3.69695	1.41693	0.183358	0.620021	-5.57849
DLG1-AS1	0.334561	2.92891	1.44652	0.175073	0.614957	-5.54034
TINAGL1	0.334059	3.02112	1.4368	0.177759	0.617123	-5.55293
MIR199B	0.332841	3.12133	1.41653	0.183474	0.620179	-5.57901
TFF2	0.332015	3.51124	1.43021	0.179601	0.617123	-5.56144
MAP1LC3B2	0.330696	3.02103	1.41232	0.18468	0.622115	-5.58439
EGLN3	0.330567	3.19387	1.71854	0.112819	0.544461	-5.1661
NFAM1	0.33041	3.31559	1.42897	0.179949	0.617123	-5.56304
CNGA3	0.321724	3.6437	1.48682	0.164302	0.60476	-5.48753
MIR4730	0.321337	5.09081	1.42573	0.180861	0.617408	-5.5672
TWIST1	0.317895	3.21382	1.48033	0.165996	0.60494	-5.4961
NPBWR2	0.314383	3.02694	1.42914	0.179901	0.617123	-5.56282
MIR1295A	0.293882	3.25396	1.49334	0.162614	0.602689	-5.47889
MIR1244-1	0.289875	19.4803	1.55335	0.14776	0.588598	-5.39824
EVX1	-0.306856	2.74639	-1.41736	0.183237	0.619943	-5.57795
C20orf96	-0.320176	3.42448	-1.42842	0.180103	0.617123	-5.56374
LIMD2	-0.328184	4.45323	-1.41913	0.182731	0.619479	-5.57567
IL12B	-0.328274	3.48797	-1.50567	0.15946	0.601702	-5.46249
TMEM86B	-0.328373	3.53582	-1.42664	0.180603	0.617123	-5.56603
GJD2	-0.330658	3.14733	-1.48294	0.165313	0.604796	-5.49265
ADAM12	-0.334842	3.41542	-1.42841	0.180105	0.617123	-5.56375
C9orf57	-0.33854	3.03242	-1.4219	0.181943	0.618968	-5.57212
CXXC4	-0.340928	3.03955	-1.56465	0.145098	0.584468	-5.38282
NEUROG1	-0.341543	2.90022	-1.59001	0.139279	0.575183	-5.34798
LINC01139	-0.341586	3.41606	-1.43269	0.178905	0.617123	-5.55824
DHDH	-0.342622	3.12762	-1.59431	0.138312	0.573732	-5.34204
ZBTB48	-0.34272	4.33589	-1.45484	0.172802	0.612772	-5.52952
TMEM30B	-0.3429	2.98921	-1.41166	0.184869	0.622503	-5.58523
TMEM239	-0.342971	4.05306	-1.41573	0.183701	0.620261	-5.58002
AGBL5-AS1	-0.345994	2.93588	-1.45359	0.173143	0.612947	-5.53115
KLKP1	-0.347953	3.2817	-1.54803	0.149029	0.590397	-5.40548
USP17L15	-0.350117	3.3103	-1.60614	0.135681	0.571488	-5.32562
HDDC3	-0.353301	5.22526	-1.48341	0.16519	0.604796	-5.49203
MIR7974	-0.353684	2.90905	-1.76446	0.104513	0.532465	-5.09912
NAP1L6	-0.355667	3.13371	-1.75685	0.105851	0.533648	-5.1103
LINC00677	-0.356599	3.12751	-1.42879	0.18	0.617123	-5.56327
LINC00163	-0.357712	3.33203	-1.64932	0.126455	0.562383	-5.26511
DBH	-0.358499	3.2292	-1.47976	0.166148	0.605101	-5.49686
ATG16L2	-0.360065	4.15189	-1.4671	0.169501	0.609194	-5.5135
DOCK2	-0.361146	3.15818	-1.4775	0.166742	0.605614	-5.49983
MIR596	-0.364175	3.20401	-1.62763	0.131018	0.566441	-5.29563
MIR1207	-0.364592	4.77256	-1.74626	0.107737	0.536945	-5.12579
MIR624	-0.3647	3.23804	-1.47697	0.16688	0.605614	-5.50052
PRLR	-0.366645	3.23536	-1.43634	0.177888	0.617123	-5.55353
MROH9	-0.367483	3.29641	-1.59786	0.137517	0.572326	-5.33712
RDH10-AS1	-0.36787	5.15211	-1.49426	0.162377	0.602689	-5.47767
GLDC	-0.368377	5.3278	-1.53588	0.151959	0.594	-5.42194
SMCO3	-0.368772	3.6314	-1.49807	0.161398	0.602689	-5.47261
FGF4	-0.370194	3.64079	-1.42437	0.181246	0.617845	-5.56896
SLFN13	-0.371223	3.111	-1.45268	0.173391	0.613422	-5.53234
UPK1A-AS1	-0.371595	5.34933	-1.47924	0.166284	0.605276	-5.49754
METTL11B	-0.373046	3.91132	-1.7615	0.105031	0.533392	-5.10347
DLX3	-0.37545	2.89996	-1.48355	0.165154	0.604796	-5.49185
ZNF280A	-0.375983	4.04674	-1.43676	0.177771	0.617123	-5.55299
CEBPA-AS1	-0.376414	3.20822	-1.45197	0.173582	0.613541	-5.53326
TNXB	-0.376578	3.04514	-1.45281	0.173353	0.613422	-5.53216
ZFP36	-0.377328	3.52517	-1.45791	0.171969	0.611244	-5.52551
NXF4	-0.378562	3.99936	-1.43345	0.178694	0.617123	-5.55726
PRO1804	-0.378628	3.2468	-1.58686	0.13999	0.57547	-5.35233
AIPL1	-0.378894	3.194	-1.44061	0.176703	0.616237	-5.54801
CLLU1	-0.379073	3.37422	-1.53546	0.152062	0.594	-5.42251
RHOJ	-0.379905	3.73132	-1.62897	0.130733	0.566441	-5.29376
LINGO1-AS2	-0.380049	3.46055	-1.64653	0.127034	0.562729	-5.26905
LINC01164	-0.380225	3.34435	-1.46199	0.17087	0.610376	-5.52019
UNCX	-0.380925	3.68057	-2.05222	0.0639459	0.464369	-4.65876
ICAM2	-0.381129	3.88135	-1.41638	0.183515	0.620179	-5.57919
NOTUM	-0.38134	3.31228	-1.54111	0.150691	0.591853	-5.41486
ZFR2	-0.381506	2.96425	-1.55639	0.147041	0.587341	-5.39411
NPFFR2	-0.381645	3.18985	-1.62311	0.131988	0.567894	-5.30196
GOLGA6L6	-0.384361	3.31633	-1.70672	0.115051	0.547076	-5.18318
TLX2	-0.387436	3.12534	-1.64841	0.126643	0.562474	-5.26639
CXorf21	-0.388554	4.19801	-1.45889	0.171705	0.611244	-5.52424
HRH3	-0.389449	3.97366	-1.47076	0.168524	0.607246	-5.50869
ST14	-0.390114	3.54219	-1.42814	0.180182	0.617123	-5.56411
ELFN2	-0.392092	4.1047	-1.41457	0.184033	0.620433	-5.58151
MIR6817	-0.392956	4.74664	-1.46436	0.170233	0.609726	-5.51708
GPC5	-0.393282	4.18503	-1.42952	0.179793	0.617123	-5.56232
ZNF648	-0.394001	3.87181	-1.51488	0.157139	0.597512	-5.45018
ITPKB	-0.39625	3.12545	-1.91487	0.0810376	0.487007	-4.8731
TEX36	-0.396276	3.51247	-1.42811	0.18019	0.617123	-5.56414
DAZ3	-0.396637	3.14065	-1.57351	0.143042	0.580478	-5.3707
LSAMP	-0.398899	3.79713	-1.44736	0.174842	0.61478	-5.53925
C11orf94	-0.399152	3.2393	-1.61617	0.133488	0.569619	-5.31166
SYT15	-0.399898	3.56511	-1.47092	0.168481	0.607246	-5.50848
DGAT2L6	-0.401276	3.75928	-1.45827	0.171872	0.611244	-5.52504
CSTL1	-0.401733	3.74339	-1.54271	0.150304	0.591853	-5.41269
PFN1P2	-0.401749	3.78058	-1.50924	0.158559	0.600102	-5.45773
GPC3	-0.403364	3.50357	-1.85097	0.0903503	0.504601	-4.97032
NKX2-8	-0.403364	3.66795	-1.9231	0.0799047	0.486721	-4.86045
BARX1	-0.404109	4.19055	-1.4515	0.173712	0.613541	-5.53388
SYTL5	-0.40422	3.28635	-1.50744	0.159013	0.600554	-5.46013
MIR6859-4	-0.404933	4.0515	-1.46111	0.171105	0.610635	-5.52133
RIPPLY1	-0.405443	3.99793	-1.56018	0.146147	0.586022	-5.38894
GNRHR	-0.405842	3.08832	-1.5826	0.140956	0.577529	-5.35819
NFKBIL1	-0.406017	3.9954	-1.52609	0.154354	0.595156	-5.43513
MPPED2	-0.406043	3.12155	-1.63239	0.130004	0.566251	-5.28895
MAGEB5	-0.407199	3.95415	-1.5079	0.158898	0.600517	-5.45952
TREML4	-0.408197	3.4063	-2.01529	0.0681772	0.468301	-4.71707
PIK3IP1-AS1	-0.408515	3.31885	-1.61115	0.134582	0.571117	-5.31865
LINC00837	-0.408618	2.9829	-1.96649	0.0741704	0.477921	-4.79338
MBNL3	-0.410115	3.39543	-1.84059	0.0919521	0.507152	-4.98595
ENTPD2	-0.410472	3.40006	-1.68089	0.120064	0.553416	-5.22025
ZNF135	-0.411417	3.59609	-1.59064	0.139135	0.575183	-5.3471
MRVI1-AS1	-0.412188	4.01439	-1.98672	0.0716286	0.472689	-4.76185
[truncated: 2,959 more rows]

## Sheet: Sup Table 3
	Supplementary Table S3. Log2FC changes in Reactome HR Repair genes in RNA seq and RNP-IP assays
		RNA SEQ (siHuR vs siSCR)	RNP-IP: DMSO	RNP-IP: OLAP	RNP-IP: GEM
		log2FC	log2FC	log2FC	log2FC
		(P. Val)	(P. Val)	(P. Val)	(P. Val)
	BARD1	-0.34( 0.12)	1.7(0.02)	4.3(0.00006)	2.6(0.002)
	POLK	-0.38(0.11)	-1.07(0.03)	-1.0(0.03)	-1.2(0.07)
	RHNO1	-0.39(0.0002)	2.1(0.07)	2.2(0.07)	1.7(0.13)
	RAD51	-0.49(0.0007)	-1.3 (0.065)	-1.3(0.061)	-1.3 (0.045)
	PARP2	-0.39(0.002)	-1.07(0.113)	-2.9(0.0006)	-1.5(0.035)
